# Supplementary material for: 2-Chloro­methyl-1-methyl-1,3-benzimidazole
Source: Acta Crystallogr Sect E Struct Rep Online. 2011 Jul 23;67(Pt 8):o2104. doi: 10.1107/S1600536811028376 (PMC3213546; doi:10.1107/S1600536811028376)
Supplement: Supplementary file 1 [file e-67-o2104-sup1.cif]

##############################################################################
#                                                                            #
# This CIF contains the data in a paper accepted for publication in          #
# Acta Crystallographica Section E. It conforms to the requirements of       #
# Notes for Authors for Acta Crystallographica Section E, and has been       #
# peer reviewed under the auspices of the IUCr Commission on Journals.       #
#                                                                            #
# Full details of the Crystallographic Information File format               #
# are given in the paper "The Crystallographic Information File (CIF):       #
# a New Standard Archive File for Crystallography" by S. R. Hall, F. H.      #
# Allen and I. D. Brown [Acta Cryst. (1991), A47, 655-685].                  #
#                                                                            #
# The current version of the core CIF dictionary is obtainable from          #
# ftp://ftp.iucr.org/pub/cif_core.dic.                                       #
#                                                                            #
# Software is freely available for graphical display of the structure(s)     #
# in this CIF. For information consult the CIF software page                 #
# http://www.iucr.org/resources/cif/software.                                #
#                                                                            #
# This file may be used for bona fide research purposes within the           #
# scientific community so long as proper attribution is given to the journal # 
# article from which it was obtained.                                        #
#                                                                            #
##############################################################################
data_I
_audit_creation_method     SHELXL-97
_chemical_name_systematic
;
2-Chloromethyl-1-methyl-1,3-benzimidazole
;
_chemical_name_common     ?
_chemical_formula_moiety     'C9 H9 Cl N2'
_chemical_formula_sum     'C9 H9 Cl N2'
_chemical_formula_iupac     'C9 H9 Cl N2'
_chemical_formula_weight     180.63
_chemical_melting_point     ?
_symmetry_cell_setting     triclinic
_symmetry_space_group_name_H-M     'P -1'
_symmetry_space_group_name_Hall     '-P 1'
loop_
    _symmetry_equiv_pos_as_xyz
    'x, y, z'
    '-x, -y, -z'
_cell_length_a     6.607(2)
_cell_length_b     8.168(2)
_cell_length_c     8.925(3)
_cell_angle_alpha     84.566(3)
_cell_angle_beta     79.682(4)
_cell_angle_gamma     68.134(4)
_cell_volume     439.6(2)
_cell_formula_units_Z     2
_cell_measurement_reflns_used     2191
_cell_measurement_theta_min     2.32
_cell_measurement_theta_max     25.10
_cell_measurement_temperature     296(2)
_exptl_crystal_description     block
_exptl_crystal_colour     white
_exptl_crystal_size_max     0.37
_exptl_crystal_size_mid     0.29
_exptl_crystal_size_min     0.18
_exptl_crystal_density_diffrn     1.365
_exptl_crystal_density_meas     ?
_exptl_crystal_density_method     'not measured'
_exptl_crystal_F_000     188
_exptl_absorpt_coefficient_mu     0.376
_exptl_absorpt_correction_type     multi-scan
_exptl_absorpt_process_details     '(SADABS; Bruker, 2002)'
_exptl_absorpt_correction_T_min     0.8740
_exptl_absorpt_correction_T_max     0.9368
_exptl_special_details     ?
_diffrn_ambient_temperature     296(2)
_diffrn_radiation_type     MoK\a
_diffrn_radiation_wavelength     0.71073
_diffrn_radiation_source     'fine-focus sealed tube'
_diffrn_radiation_monochromator     graphite
_diffrn_measurement_device_type     'Bruker SMART APEX CCD'
_diffrn_measurement_method     '\f and \w'
_diffrn_detector_area_resol_mean     ?
_diffrn_reflns_number     2191
_diffrn_reflns_av_R_equivalents     0.0177
_diffrn_reflns_av_sigmaI/netI     0.0279
_diffrn_reflns_theta_min     2.32
_diffrn_reflns_theta_max     25.10
_diffrn_reflns_theta_full     25.10
_diffrn_measured_fraction_theta_max     0.976
_diffrn_measured_fraction_theta_full     0.976
_diffrn_reflns_limit_h_min     -7
_diffrn_reflns_limit_h_max     5
_diffrn_reflns_limit_k_min     -9
_diffrn_reflns_limit_k_max     9
_diffrn_reflns_limit_l_min     -10
_diffrn_reflns_limit_l_max     10
_diffrn_standards_number     ?
_diffrn_standards_interval_count     ?
_diffrn_standards_interval_time     ?
_diffrn_standards_decay_%     ?
_refine_special_details
;
Refinement of <i>F</i>^2^ against ALL reflections. The weighted <i>R</i>-factor
<i>wR</i> and goodness of fit <i>S</i> are based on <i>F</i>^2^, conventional
<i>R</i>-factors <i>R</i> are based on <i>F</i>, with <i>F</i> set to zero for
negative <i>F</i>^2^. The threshold expression of <i>F</i>^2^ >
\s(<i>F</i>^2^) is used only for calculating <i>R</i>-factors(gt) <i>etc</i>.
and is not relevant to the choice of reflections for refinement.
<i>R</i>-factors based on <i>F</i>^2^ are statistically about twice as large
as those based on <i>F</i>, and <i>R</i>- factors based on ALL data will be
even larger.
;
_reflns_number_total     1523
_reflns_number_gt     1361
_reflns_threshold_expression     I>2\s(I)
_refine_ls_structure_factor_coef     Fsqd
_refine_ls_matrix_type     full
_refine_ls_R_factor_all     0.0470
_refine_ls_R_factor_gt     0.0423
_refine_ls_wR_factor_gt     0.1181
_refine_ls_wR_factor_ref     0.1220
_refine_ls_goodness_of_fit_ref     1.057
_refine_ls_restrained_S_all     1.057
_refine_ls_number_reflns     1523
_refine_ls_number_parameters     109
_refine_ls_number_restraints     0
_refine_ls_hydrogen_treatment     constr
_refine_ls_weighting_scheme     calc
_refine_ls_weighting_details
         'calc w=1/[\s^2^(Fo^2^)+(0.0552P)^2^+0.1656P] where P=(Fo^2^+2Fc^2^)/3'
_atom_sites_solution_hydrogens     geom
_atom_sites_solution_primary     direct
_atom_sites_solution_secondary     difmap
_refine_ls_shift/su_max     0.000
_refine_ls_shift/su_mean     0.000
_refine_diff_density_max     0.195
_refine_diff_density_min     -0.319
_refine_ls_extinction_method     none
_refine_ls_extinction_coef     ?
loop_
    _atom_type_symbol
    _atom_type_description
    _atom_type_scat_dispersion_real
    _atom_type_scat_dispersion_imag
    _atom_type_scat_source
    'C' 'C' 0.0033 0.0016
                         'International Tables Vol C Tables 4.2.6.8 and 6.1.1.4'
    'H' 'H' 0.0000 0.0000
                         'International Tables Vol C Tables 4.2.6.8 and 6.1.1.4'
    'N' 'N' 0.0061 0.0033
                         'International Tables Vol C Tables 4.2.6.8 and 6.1.1.4'
    'Cl' 'Cl' 0.1484 0.1585
                         'International Tables Vol C Tables 4.2.6.8 and 6.1.1.4'
_computing_data_collection     'SMART (Bruker, 2002)'
_computing_cell_refinement     'SAINT (Bruker, 2002)'
_computing_data_reduction     'SAINT (Bruker, 2002)'
_computing_structure_solution     'SHELXS97 (Sheldrick, 2008)'
_computing_structure_refinement     'SHELXL97 (Sheldrick, 2008)'
_computing_molecular_graphics
   'ORTEPIII (Burnett & Johnson, 1996) and ORTEP-3 for Windows (Farrugia, 1997)'
_computing_publication_material     'SHELXL97 (Sheldrick, 2008)'
loop_
    _atom_site_type_symbol
    _atom_site_label
    _atom_site_fract_x
    _atom_site_fract_y
    _atom_site_fract_z
    _atom_site_U_iso_or_equiv
    _atom_site_adp_type
    _atom_site_calc_flag
    _atom_site_refinement_flags
    _atom_site_occupancy
    _atom_site_symmetry_multiplicity
    _atom_site_disorder_assembly
    _atom_site_disorder_group
    C C1 0.2259(4) 0.4372(3) 0.6995(2) 0.0610(6) Uani d . 1 1 . .
    H H1A 0.3424 0.4781 0.7109 0.073 Uiso calc R 1 1 . .
    H H1B 0.0985 0.5393 0.6790 0.073 Uiso calc R 1 1 . .
    C C2 0.1665(3) 0.3458(2) 0.8432(2) 0.0498(5) Uani d . 1 1 . .
    C C3 -0.2214(4) 0.3954(3) 0.8004(3) 0.0666(6) Uani d . 1 1 . .
    H H3A -0.3405 0.3638 0.8563 0.100 Uiso calc PR 0.50 1 . .
    H H3B -0.1788 0.3444 0.7017 0.100 Uiso calc PR 0.50 1 . .
    H H3C -0.2683 0.5215 0.7888 0.100 Uiso calc PR 0.50 1 . .
    H H3D -0.1846 0.4560 0.7082 0.100 Uiso calc PR 0.50 1 . .
    H H3E -0.3463 0.4754 0.8628 0.100 Uiso calc PR 0.50 1 . .
    H H3F -0.2568 0.2983 0.7757 0.100 Uiso calc PR 0.50 1 . .
    C C4 -0.0294(3) 0.2393(2) 1.0212(2) 0.0488(5) Uani d . 1 1 . .
    C C5 -0.1859(4) 0.1843(3) 1.1144(3) 0.0600(6) Uani d . 1 1 . .
    H H5 -0.3242 0.2069 1.0885 0.072 Uiso calc R 1 1 . .
    C C6 -0.1250(4) 0.0947(3) 1.2471(3) 0.0675(6) Uani d . 1 1 . .
    H H6 -0.2258 0.0574 1.3137 0.081 Uiso calc R 1 1 . .
    C C7 0.0842(4) 0.0581(3) 1.2848(3) 0.0673(6) Uani d . 1 1 . .
    H H7 0.1198 -0.0041 1.3751 0.081 Uiso calc R 1 1 . .
    C C8 0.2384(4) 0.1119(3) 1.1915(2) 0.0605(6) Uani d . 1 1 . .
    H H8 0.3773 0.0871 1.2173 0.073 Uiso calc R 1 1 . .
    C C9 0.1803(3) 0.2046(2) 1.0572(2) 0.0495(5) Uani d . 1 1 . .
    Cl Cl1 0.31643(17) 0.29247(10) 0.54306(8) 0.1088(4) Uani d . 1 1 . .
    N N1 0.3008(3) 0.2749(2) 0.94299(19) 0.0535(4) Uani d . 1 1 . .
    N N2 -0.0342(3) 0.3294(2) 0.88264(18) 0.0498(4) Uani d . 1 1 . .
loop_
    _atom_site_aniso_label
    _atom_site_aniso_U_11
    _atom_site_aniso_U_22
    _atom_site_aniso_U_33
    _atom_site_aniso_U_12
    _atom_site_aniso_U_13
    _atom_site_aniso_U_23
    C1 0.0686(13) 0.0587(12) 0.0545(12) -0.0238(11) -0.0075(10) 0.0029(10)
    C2 0.0509(11) 0.0472(10) 0.0489(11) -0.0161(8) -0.0037(8) -0.0048(8)
    C3 0.0599(13) 0.0680(14) 0.0736(15) -0.0195(11) -0.0252(11) 0.0030(11)
    C4 0.0505(10) 0.0436(10) 0.0495(11) -0.0146(8) -0.0031(8) -0.0077(8)
    C5 0.0550(12) 0.0568(12) 0.0676(14) -0.0235(10) 0.0018(10) -0.0068(10)
    C6 0.0741(15) 0.0634(13) 0.0630(14) -0.0314(12) 0.0101(11) -0.0041(11)
    C7 0.0840(16) 0.0602(13) 0.0512(12) -0.0235(12) -0.0033(11) 0.0048(10)
    C8 0.0609(13) 0.0639(13) 0.0540(12) -0.0198(10) -0.0100(10) 0.0006(10)
    C9 0.0513(11) 0.0483(10) 0.0474(10) -0.0173(9) -0.0040(8) -0.0042(8)
    Cl1 0.1675(9) 0.0837(5) 0.0523(4) -0.0326(5) 0.0147(4) -0.0069(3)
    N1 0.0494(9) 0.0588(10) 0.0518(10) -0.0203(8) -0.0065(7) 0.0006(8)
    N2 0.0465(9) 0.0509(9) 0.0520(9) -0.0170(7) -0.0082(7) -0.0028(7)
_geom_special_details
;
 All esds (except the esd in the dihedral angle between two l.s. planes)
 are estimated using the full covariance matrix.  The cell esds are taken
 into account individually in the estimation of esds in distances, angles
 and torsion angles; correlations between esds in cell parameters are only
 used when they are defined by crystal symmetry.  An approximate (isotropic)
 treatment of cell esds is used for estimating esds involving l.s. planes.
;
loop_
    _geom_bond_atom_site_label_1
    _geom_bond_atom_site_label_2
    _geom_bond_site_symmetry_2
    _geom_bond_distance
    _geom_bond_publ_flag
    C1 C2 . 1.488(3) ?
    C1 Cl1 . 1.786(2) ?
    C1 H1A . 0.9700 ?
    C1 H1B . 0.9700 ?
    C2 N1 . 1.310(3) ?
    C2 N2 . 1.363(3) ?
    C3 N2 . 1.453(3) ?
    C3 H3A . 0.9600 ?
    C3 H3B . 0.9600 ?
    C3 H3C . 0.9600 ?
    C3 H3D . 0.9600 ?
    C3 H3E . 0.9600 ?
    C3 H3F . 0.9600 ?
    C4 N2 . 1.377(3) ?
    C4 C5 . 1.389(3) ?
    C4 C9 . 1.398(3) ?
    C5 C6 . 1.373(3) ?
    C5 H5 . 0.9300 ?
    C6 C7 . 1.397(4) ?
    C6 H6 . 0.9300 ?
    C7 C8 . 1.373(3) ?
    C7 H7 . 0.9300 ?
    C8 C9 . 1.390(3) ?
    C8 H8 . 0.9300 ?
    C9 N1 . 1.393(3) ?
loop_
    _geom_angle_atom_site_label_1
    _geom_angle_atom_site_label_2
    _geom_angle_atom_site_label_3
    _geom_angle_site_symmetry_1
    _geom_angle_site_symmetry_3
    _geom_angle
    _geom_angle_publ_flag
    C2 C1 Cl1 . . 110.86(15) ?
    C2 C1 H1A . . 109.5 ?
    Cl1 C1 H1A . . 109.5 ?
    C2 C1 H1B . . 109.5 ?
    Cl1 C1 H1B . . 109.5 ?
    H1A C1 H1B . . 108.1 ?
    N1 C2 N2 . . 114.14(18) ?
    N1 C2 C1 . . 123.36(19) ?
    N2 C2 C1 . . 122.49(18) ?
    N2 C3 H3A . . 109.5 ?
    N2 C3 H3B . . 109.5 ?
    H3A C3 H3B . . 109.5 ?
    N2 C3 H3C . . 109.5 ?
    H3A C3 H3C . . 109.5 ?
    H3B C3 H3C . . 109.5 ?
    N2 C3 H3D . . 109.5 ?
    H3A C3 H3D . . 141.1 ?
    H3B C3 H3D . . 56.3 ?
    H3C C3 H3D . . 56.3 ?
    N2 C3 H3E . . 109.5 ?
    H3A C3 H3E . . 56.3 ?
    H3B C3 H3E . . 141.1 ?
    H3C C3 H3E . . 56.3 ?
    H3D C3 H3E . . 109.5 ?
    N2 C3 H3F . . 109.5 ?
    H3A C3 H3F . . 56.3 ?
    H3B C3 H3F . . 56.3 ?
    H3C C3 H3F . . 141.1 ?
    H3D C3 H3F . . 109.5 ?
    H3E C3 H3F . . 109.5 ?
    N2 C4 C5 . . 131.59(19) ?
    N2 C4 C9 . . 105.69(17) ?
    C5 C4 C9 . . 122.71(19) ?
    C6 C5 C4 . . 116.3(2) ?
    C6 C5 H5 . . 121.9 ?
    C4 C5 H5 . . 121.9 ?
    C5 C6 C7 . . 121.9(2) ?
    C5 C6 H6 . . 119.1 ?
    C7 C6 H6 . . 119.1 ?
    C8 C7 C6 . . 121.5(2) ?
    C8 C7 H7 . . 119.3 ?
    C6 C7 H7 . . 119.3 ?
    C7 C8 C9 . . 117.9(2) ?
    C7 C8 H8 . . 121.1 ?
    C9 C8 H8 . . 121.1 ?
    C8 C9 N1 . . 130.36(19) ?
    C8 C9 C4 . . 119.77(19) ?
    N1 C9 C4 . . 109.87(17) ?
    C2 N1 C9 . . 104.17(16) ?
    C2 N2 C4 . . 106.13(16) ?
    C2 N2 C3 . . 128.34(18) ?
    C4 N2 C3 . . 125.52(17) ?
_iucr_refine_instructions_details
;
TITL I         P-1          R = 0.04
CELL  0.71073   6.6070   8.1680   8.9250   84.566   79.682   68.134
ZERR     1.00   0.0020   0.0020   0.0030    0.003    0.004    0.004
LATT   1
SFAC  C    H    CL   N
UNIT  18   18   2    4
MERG   2
MPLA 9 C2 C4 C5 C6 C7 C8 C9 N1 N2 Cl1
FMAP   2
PLAN   20
ACTA
BOND   $H
L.S.   5
TEMP    23.00
WGHT    0.055200    0.165600
FVAR       0.99778
C1    1    0.225889    0.437165    0.699492    11.00000    0.06857    0.05866 =
         0.05447    0.00288   -0.00752   -0.02379
AFIX  23
H1A   2    0.342446    0.478057    0.710858    11.00000   -1.20000
H1B   2    0.098501    0.539313    0.679050    11.00000   -1.20000
AFIX   0
C2    1    0.166522    0.345763    0.843224    11.00000    0.05090    0.04718 =
         0.04893   -0.00482   -0.00370   -0.01613
C3    1   -0.221356    0.395395    0.800365    11.00000    0.05985    0.06801 =
         0.07356    0.00296   -0.02517   -0.01951
AFIX 123
H3A   2   -0.340532    0.363833    0.856285    10.50000   -1.50000
H3B   2   -0.178831    0.344426    0.701685    10.50000   -1.50000
H3C   2   -0.268312    0.521528    0.788778    10.50000   -1.50000
H3D   2   -0.184585    0.456025    0.708214    10.50000   -1.50000
H3E   2   -0.346285    0.475432    0.862814    10.50000   -1.50000
H3F   2   -0.256805    0.298330    0.775721    10.50000   -1.50000
AFIX   0
C4    1   -0.029386    0.239259    1.021167    11.00000    0.05049    0.04359 =
         0.04948   -0.00772   -0.00309   -0.01462
C5    1   -0.185889    0.184281    1.114419    11.00000    0.05502    0.05685 =
         0.06756   -0.00683    0.00183   -0.02354
AFIX  43
H5    2   -0.324191    0.206854    1.088458    11.00000   -1.20000
AFIX   0
C6    1   -0.124958    0.094744    1.247073    11.00000    0.07413    0.06336 =
         0.06296   -0.00413    0.01015   -0.03144
AFIX  43
H6    2   -0.225763    0.057430    1.313678    11.00000   -1.20000
AFIX   0
C7    1    0.084199    0.058127    1.284792    11.00000    0.08403    0.06021 =
         0.05120    0.00480   -0.00329   -0.02353
AFIX  43
H7    2    0.119754   -0.004083    1.375138    11.00000   -1.20000
AFIX   0
C8    1    0.238397    0.111909    1.191496    11.00000    0.06094    0.06394 =
         0.05396    0.00062   -0.01000   -0.01981
AFIX  43
H8    2    0.377333    0.087099    1.217275    11.00000   -1.20000
AFIX   0
C9    1    0.180290    0.204646    1.057245    11.00000    0.05130    0.04829 =
         0.04735   -0.00422   -0.00404   -0.01730
CL1   3    0.316431    0.292470    0.543065    11.00000    0.16751    0.08366 =
         0.05234   -0.00685    0.01468   -0.03259
N1    4    0.300752    0.274942    0.942989    11.00000    0.04944    0.05879 =
         0.05177    0.00061   -0.00651   -0.02033
N2    4   -0.034229    0.329386    0.882639    11.00000    0.04646    0.05094 =
         0.05197   -0.00279   -0.00823   -0.01699
HKLF    4
REM  I         P-1          R = 0.04
REM R1 =  0.0423 for   1351 Fo > 4sig(Fo)  and  0.0470 for all   1523 data
REM    109 parameters refined using      0 restraints
END
WGHT      0.0568      0.1583
REM Highest difference peak  0.195,  deepest hole -0.319,  1-sigma level  0.040
Q1    1   0.4051  0.3592  0.5412  11.00000  0.05    0.20
Q2    1   0.2020  0.3300  0.5792  11.00000  0.05    0.16
Q3    1  -0.3388  0.5369  0.8514  11.00000  0.05    0.15
Q4    1   0.2455  0.1078  1.0857  11.00000  0.05    0.15
Q5    1  -0.1705  0.3786  0.6847  11.00000  0.05    0.15
Q6    1   0.3671  0.3483  0.4368  11.00000  0.05    0.15
Q7    1   0.2627  0.2974  0.5384  11.00000  0.05    0.15
Q8    1   0.1670  0.0350  1.2308  11.00000  0.05    0.14
Q9    1  -0.1373  0.2690  1.0649  11.00000  0.05    0.14
Q10   1   0.2562  0.1908  0.6560  11.00000  0.05    0.13
Q11   1   0.2382  0.2314  1.0175  11.00000  0.05    0.13
Q12   1   0.3893  0.1831  0.5678  11.00000  0.05    0.13
Q13   1   0.0228  0.0117  1.2140  11.00000  0.05    0.13
Q14   1  -0.3335  0.3021  0.8442  11.00000  0.05    0.12
Q15   1  -0.0337  0.2913  0.9546  11.00000  0.05    0.12
Q16   1   0.0727  0.2948  0.8462  11.00000  0.05    0.12
Q17   1   0.1080  0.1661  1.0187  11.00000  0.05    0.12
Q18   1   0.1984  0.4107  0.6205  11.00000  0.05    0.11
Q19   1   0.4574 -0.0142  1.1983  11.00000  0.05    0.11
Q20   1  -0.1353  0.0057  1.3724  11.00000  0.05    0.11
;
data_global
_journal_date_recd_electronic     2011-07-07
_journal_date_accepted     2011-07-15
_journal_name_full     'Acta Crystallographica, Section E'
_journal_year     2011
_journal_volume     67
_journal_issue      8
_journal_page_first     o2104
_journal_page_last     o2104
_journal_paper_category     QO
_journal_coeditor_code     DN2705
_publ_contact_author_name     'Ming-gao Zhao'
_publ_contact_author_address
;
     Department of pharmacology,
     School of Pharmacy, Fourth Military Medical University,
     Chang-le West Road 17,
     Xi'an 710032,
     Shaanxi
     People's Republic of China
;
_publ_contact_author_email     minggao@fmmu.edu.cn
_publ_contact_author_fax     86-29-84774552
_publ_contact_author_phone     86-29-84774552
_publ_section_title
;
2-Chloromethyl-1-methyl-1,3-benzimidazole
;
loop_
    _publ_author_name
    _publ_author_address
    'Han, Jie'
;
     Department of Pharmacology,
     School of Pharmacy, Fourth Military Medical University,
     Chang-le West Road 17,
     Xi'an 710032,
     Shaanxi
     People's Republic of China
;
    'Zhang, Jun'
;
     Department of Pharmacology,
     School of Pharmacy, Fourth Military Medical University,
     Chang-le West Road 17,
     Xi'an 710032,
     Shaanxi
     People's Republic of China
;
    'Yang, Qi'
;
     Department of Pharmacology,
     School of Pharmacy, Fourth Military Medical University,
     Chang-le West Road 17,
     Xi'an 710032,
     Shaanxi
     People's Republic of China
;
    'Zhao, Ming-gao'
;
     Department of Pharmacology,
     School of Pharmacy, Fourth Military Medical University,
     Chang-le West Road 17,
     Xi'an 710032,
     Shaanxi
     People's Republic of China
;
    'Fan, Guang'
;
     College of Chemistry & Chemical Engineering
     Xianyang Normal University
     Xianyang 712000
     Shaanxi
     People's Republic of China
;
