# Supplementary material for: 2-Chloro­methyl-1-methyl-1,3-benzimidazole
Source: Acta Crystallogr Sect E Struct Rep Online. 2011 Jul 23;67(Pt 8):o2104. doi: 10.1107/S1600536811028376 (PMC3213546; doi:10.1107/S1600536811028376)
Supplement: Supplementary file 2 [file e-67-o2104-Isup2.hkl]

#
# h,k,l, Fc-squared, Fo-squared, sigma(Fo-squared) and status flag
#
data_I
_shelx_title ' I         P-1          R = 0.04'
_shelx_refln_list_code          4
_shelx_F_calc_maximum       76.25
_exptl_crystal_F_000       188.00
_reflns_d_resolution_high  0.8378
 
loop_
 _symmetry_equiv_pos_as_xyz
 'x, y, z'
 '-x, -y, -z'
 
_cell_length_a     6.6070
_cell_length_b     8.1680
_cell_length_c     8.9250
_cell_angle_alpha  84.566
_cell_angle_beta   79.682
_cell_angle_gamma  68.134
 
_shelx_F_squared_multiplier     1.000
 
loop_
 _refln_index_h
 _refln_index_k
 _refln_index_l
 _refln_F_squared_calc
 _refln_F_squared_meas
 _refln_F_squared_sigma
 _refln_observed_status
   1   0   0     1638.22     1672.38     29.03 o
   2   0   0     1516.69     1568.00     27.09 o
   3   0   0        5.89        5.27      0.34 o
   4   0   0       31.61       29.47      0.66 o
   5   0   0       11.32       14.48      0.73 o
   6   0   0        6.76        6.35      0.55 o
   7   0   0        0.04        0.23      0.27 o
  -6   1   0       17.06       16.36      0.86 o
  -5   1   0       35.64       36.39      1.38 o
  -4   1   0       10.21       12.47      0.37 o
  -3   1   0      257.35      274.06      5.11 o
  -2   1   0       97.96      106.51      1.94 o
  -1   1   0     1864.80     1966.00     40.93 o
   0   1   0       60.71       52.77      1.29 o
   1   1   0      806.96      683.48     67.97 o
   2   1   0     1034.76     1077.29     18.68 o
   3   1   0       60.28       61.04      1.16 o
   4   1   0       55.51       52.93      1.06 o
   5   1   0        4.93        3.66      0.36 o
   6   1   0       10.76       10.38      0.64 o
   7   1   0        0.56        0.68      0.27 o
  -6   2   0        1.63        2.19      0.36 o
  -5   2   0       13.24       12.57      0.68 o
  -4   2   0        0.88        0.62      0.16 o
  -3   2   0       70.28       80.39      1.55 o
  -2   2   0       84.04       87.22      1.64 o
  -1   2   0       89.39       89.21      2.25 o
   0   2   0     1459.44     1464.09     42.44 o
   1   2   0      195.86      194.74      3.51 o
   2   2   0       27.95       22.16      0.50 o
   3   2   0      297.78      312.93      5.51 o
   4   2   0       29.21       29.02      0.62 o
   5   2   0       77.57       78.13      2.42 o
   6   2   0       91.84       86.54      2.74 o
   7   2   0        1.37        0.73      0.27 o
  -5   3   0        1.23        1.74      0.32 o
  -4   3   0        0.51        0.69      0.11 o
  -3   3   0      106.51      112.55      2.14 o
  -2   3   0       75.72       80.38      1.52 o
  -1   3   0       93.81       88.32      2.29 o
   0   3   0      282.73      304.57      4.47 o
   1   3   0      249.67      229.04      4.13 o
   2   3   0       44.12       40.86      0.78 o
   3   3   0      100.48       97.44      1.93 o
   4   3   0        7.60        8.28      0.45 o
   5   3   0      100.10       95.01      2.84 o
   6   3   0       14.68       15.91      0.82 o
   7   3   0        2.46        1.78      0.36 o
  -5   4   0        4.52        4.02      0.36 o
  -4   4   0        2.15        3.06      0.32 o
  -3   4   0       22.85       25.46      0.91 o
  -2   4   0        8.70        4.66      0.27 o
  -1   4   0       54.98       51.88      1.01 o
   1   4   0      447.16      419.14      7.50 o
   2   4   0      117.96      117.77      1.80 o
   3   4   0      283.88      295.00      7.64 o
   4   4   0       17.52       15.82      0.68 o
   5   4   0        1.53        1.92      0.27 o
   6   4   0       13.64       14.07      0.77 o
   7   4   0        0.50        0.82      0.27 o
  -4   5   0        3.00        3.15      0.32 o
  -3   5   0       36.68       41.84      1.38 o
  -2   5   0        0.53        0.32      0.14 o
  -1   5   0       54.68       54.67      1.60 o
   0   5   0       98.99       94.96      1.84 o
   1   5   0       10.38       10.25      0.34 o
   2   5   0       14.90       12.90      0.28 o
   3   5   0      125.29      132.65      2.06 o
   4   5   0        6.99        9.32      0.50 o
   5   5   0       28.97       37.12      1.33 o
   6   5   0        0.69        1.51      0.32 o
  -3   6   0        3.93        5.02      0.41 o
  -2   6   0       28.37       30.21      1.09 o
  -1   6   0       42.04       44.45      1.42 o
   0   6   0        8.30        7.75      0.55 o
   1   6   0       97.14       98.25      1.94 o
   2   6   0       47.97       44.80      0.98 o
   3   6   0      109.52      114.48      2.20 o
   4   6   0        3.16        3.71      0.36 o
   5   6   0       29.20       32.92      1.24 o
   6   6   0       12.58       11.11      0.68 o
   7   6   0        0.00       -0.09      0.18 o
  -2   7   0        1.98        1.28      0.23 o
  -1   7   0       10.53       10.15      0.55 o
   0   7   0        0.03        0.00      0.14 o
   1   7   0       68.28       70.73      1.49 o
   2   7   0       55.99       57.41      1.26 o
   3   7   0       18.85       17.96      0.51 o
   4   7   0       10.10       13.12      0.68 o
   5   7   0        2.13        2.97      0.36 o
  -1   8   0        0.08        0.00      0.18 o
   0   8   0        8.44        8.74      0.37 o
   1   8   0        2.96        2.51      0.36 o
   2   8   0       18.34       18.08      0.56 o
   3   8   0        0.77        0.55      0.14 o
   4   8   0       28.18       29.80      1.19 o
   5   8   0        3.13        3.24      0.41 o
   6   8   0        0.79        1.97      0.32 o
   0   9   0        0.85        0.45      0.23 o
   1   9   0        7.47        7.54      0.50 o
   2   9   0        0.02        0.09      0.13 o
   3   9   0        3.22        4.12      0.28 o
   4   9   0        5.37        5.30      0.50 o
   5   9   0       10.95       11.42      0.73 o
  -4  -9   1        5.01        6.81      0.59 o
  -3  -9   1        7.43        9.23      0.64 o
  -2  -9   1        0.37        0.50      0.16 o
  -1  -9   1        1.46        1.71      0.25 o
  -6  -8   1        0.85        0.64      0.27 o
  -5  -8   1        3.13        2.19      0.36 o
  -4  -8   1       15.16       13.67      0.77 o
  -3  -8   1        3.35        4.56      0.48 o
  -2  -8   1        2.01        2.57      0.21 o
  -1  -8   1       21.46       23.52      0.67 o
   0  -8   1        0.01        0.05      0.11 o
   1  -8   1        6.91        8.09      0.50 o
  -6  -7   1        5.83        6.72      0.55 o
  -5  -7   1       13.03       11.70      0.68 o
  -4  -7   1        0.85        1.83      0.32 o
  -3  -7   1        1.91        2.12      0.19 o
  -2  -7   1        1.22        1.33      0.15 o
  -1  -7   1        3.43        3.49      0.21 o
   0  -7   1       54.05       54.76      1.23 o
   1  -7   1        4.81        5.25      0.41 o
   2  -7   1        0.11        0.14      0.14 o
  -7  -6   1        1.68        1.92      0.32 o
  -6  -6   1        0.07        0.18      0.18 o
  -4  -6   1        5.67        4.25      0.36 o
  -3  -6   1        0.95        1.61      0.14 o
  -2  -6   1        1.81        1.86      0.23 o
  -1  -6   1       14.14       14.15      0.45 o
   0  -6   1       12.17        9.01      0.34 o
   1  -6   1       29.55       30.29      0.76 o
   2  -6   1        0.01        0.09      0.14 o
   3  -6   1        3.34        3.80      0.36 o
  -7  -5   1        0.99        1.05      0.27 o
  -6  -5   1        1.74        1.09      0.27 o
  -5  -5   1        2.08        1.78      0.27 o
  -4  -5   1       25.32       24.78      0.91 o
  -3  -5   1        0.95        0.92      0.11 o
  -2  -5   1        2.28        2.62      0.15 o
  -1  -5   1       79.29       73.46      1.47 o
   0  -5   1      151.93      158.92      2.99 o
   1  -5   1        1.36        3.13      0.19 o
   2  -5   1        0.08        0.41      0.14 o
   3  -5   1        3.59        4.80      0.36 o
   4  -5   1        1.33        1.15      0.23 o
  -7  -4   1        0.08        0.05      0.18 o
  -6  -4   1       21.39       19.80      0.91 o
  -5  -4   1       48.14       42.72      1.47 o
  -3  -4   1       71.08       72.36      1.83 o
  -2  -4   1       29.17       30.68      0.54 o
  -1  -4   1       10.02        8.78      0.28 o
   0  -4   1        9.20        6.43      0.24 o
   1  -4   1       11.74        9.60      0.30 o
   2  -4   1        0.20        0.45      0.14 o
   3  -4   1       21.80       22.04      0.82 o
   4  -4   1        0.23        0.23      0.14 o
   5  -4   1        0.81        0.82      0.18 o
  -7  -3   1        3.54        3.29      0.41 o
  -6  -3   1        2.91        3.01      0.36 o
  -5  -3   1       25.78       27.02      1.05 o
  -4  -3   1       14.46       11.88      0.55 o
  -3  -3   1       63.22       75.37      1.42 o
  -2  -3   1      731.14      733.26     10.65 o
  -1  -3   1       27.32       24.82      0.42 o
   0  -3   1       12.48       12.84      0.57 o
   1  -3   1      100.71      101.14      1.54 o
   2  -3   1       15.53       16.54      0.59 o
   3  -3   1       13.02       14.98      0.73 o
   4  -3   1        0.60        0.50      0.11 o
   5  -3   1       18.43       21.92      0.64 o
  -7  -2   1        0.81        0.59      0.27 o
  -6  -2   1       23.68       23.54      1.05 o
  -5  -2   1       13.66       13.21      0.68 o
  -4  -2   1        4.00        5.57      0.36 o
  -3  -2   1        1.87        1.97      0.18 o
  -2  -2   1      432.08      431.67      8.65 o
  -1  -2   1       36.27       32.51      0.64 o
   0  -2   1     1661.49     1559.37     49.04 o
   1  -2   1        1.91        2.09      0.16 o
   2  -2   1      349.05      358.64      6.32 o
   3  -2   1       20.95       22.58      0.54 o
   4  -2   1        0.01        0.16      0.10 o
   5  -2   1        8.61        9.55      0.36 o
   6  -2   1        0.00        0.27      0.23 o
  -7  -1   1        0.31        0.18      0.23 o
  -6  -1   1        7.45        7.36      0.55 o
  -5  -1   1       24.07       23.54      0.96 o
  -4  -1   1       21.29       20.21      0.82 o
  -3  -1   1       25.75       23.46      0.55 o
  -2  -1   1      171.95      175.01      4.56 o
  -1  -1   1      423.76      405.82     10.26 o
   0  -1   1       16.57       17.33      0.35 o
   1  -1   1      532.41      488.22     11.68 o
   2  -1   1        1.28        1.33      0.10 o
   3  -1   1       99.80      119.33      3.02 o
   4  -1   1       66.19       69.08      1.40 o
   5  -1   1       12.52       13.34      0.44 o
   6  -1   1       12.92       16.09      0.86 o
  -7   0   1        0.01        0.14      0.27 o
  -6   0   1       29.82       29.30      1.24 o
  -5   0   1      109.63      114.61      3.34 o
  -4   0   1       56.34       66.99      2.06 o
  -3   0   1       16.29       16.01      0.37 o
  -2   0   1       28.33       26.71      0.52 o
  -1   0   1      376.20      377.09      6.56 o
   0   0   1      813.94      781.71     13.61 o
   1   0   1     1751.16     1757.25     41.98 o
   2   0   1        5.97        4.78      0.27 o
   3   0   1       48.34       47.86      0.96 o
   4   0   1        7.89        8.52      0.29 o
   5   0   1        1.27        1.09      0.27 o
   6   0   1        0.27        0.73      0.27 o
   7   0   1        2.73        2.47      0.41 o
  -6   1   1        3.60        4.48      0.45 o
  -5   1   1        1.95        0.68      0.23 o
  -4   1   1        7.31       11.05      0.34 o
  -3   1   1        0.13        0.62      0.08 o
  -2   1   1       13.25        9.85      0.25 o
  -1   1   1      142.68      142.22      2.52 o
   0   1   1      217.59      222.83      3.90 o
   1   1   1       72.02       79.88      1.98 o
   2   1   1      372.69      396.19      9.49 o
   3   1   1      194.90      197.63      3.52 o
   4   1   1      101.19      117.92      2.20 o
   5   1   1       14.31       13.07      0.68 o
   6   1   1       19.82       16.59      0.86 o
   7   1   1        1.29        0.59      0.27 o
  -6   2   1        1.19        0.64      0.27 o
  -5   2   1        8.89        8.91      0.59 o
  -4   2   1        1.09        1.16      0.14 o
  -3   2   1       40.26       50.50      1.04 o
  -2   2   1        2.59        2.02      0.11 o
  -1   2   1      355.66      371.34      6.49 o
   0   2   1     5813.65     5445.61    447.76 o
   1   2   1     4582.87     5051.05    123.47 o
   2   2   1      530.24      563.72     13.47 o
   3   2   1      268.74      288.83      5.11 o
   4   2   1      150.67      153.21      2.81 o
   5   2   1       78.00       88.38      2.70 o
   6   2   1       12.52       13.39      0.77 o
   7   2   1        0.00       -0.09      0.18 o
  -5   3   1       21.52       24.64      1.05 o
  -4   3   1       36.07       39.14      0.90 o
  -3   3   1        6.33        5.85      0.34 o
  -2   3   1       30.08       32.00      0.69 o
  -1   3   1       25.30       22.86      0.96 o
   0   3   1      378.53      364.51      5.96 o
   1   3   1        0.05        0.34      0.11 o
   2   3   1       20.56       22.68      0.68 o
   3   3   1      151.26      168.92      4.14 o
   4   3   1        2.62        1.64      0.25 o
   5   3   1        1.63        4.25      0.41 o
   6   3   1       13.35       10.83      0.68 o
   7   3   1        0.88        1.69      0.32 o
  -4   4   1        4.79        4.71      0.36 o
  -3   4   1       16.56       17.09      0.48 o
  -2   4   1       90.74       88.26      1.70 o
  -1   4   1       33.03       32.42      1.69 o
   0   4   1        4.74        2.02      0.09 o
   1   4   1      145.38      135.17      2.51 o
   2   4   1       22.73       22.83      0.51 o
   3   4   1       11.08       11.88      0.46 o
   4   4   1       79.40       83.59      2.47 o
   5   4   1       39.71       42.62      1.51 o
   6   4   1       73.49       73.85      2.42 o
   7   4   1        6.13        4.52      0.50 o
  -4   5   1        0.36        0.27      0.18 o
  -3   5   1        0.82        0.96      0.18 o
  -2   5   1       65.70       66.06      1.92 o
  -1   5   1       21.55       20.62      0.73 o
   0   5   1       40.39       38.24      1.38 o
   1   5   1      112.20      107.44      2.05 o
   2   5   1      165.56      152.09      2.83 o
   3   5   1        0.34        0.24      0.08 o
   4   5   1        0.00        0.17      0.08 o
   5   5   1       37.68       37.64      1.38 o
   6   5   1       17.90       16.18      0.86 o
   7   5   1        2.42        2.24      0.41 o
  -3   6   1        3.96        2.97      0.32 o
  -2   6   1        3.47        3.15      0.32 o
  -1   6   1        8.42       10.05      0.50 o
   0   6   1        4.64        4.78      0.23 o
   1   6   1        2.57        3.20      0.21 o
   2   6   1        5.38        4.66      0.23 o
   3   6   1       63.26       60.29      1.26 o
   4   6   1       11.77       13.65      0.35 o
   5   6   1       12.88       12.24      0.68 o
   6   6   1        0.07        0.00      0.18 o
   7   6   1        0.27        0.05      0.23 o
  -2   7   1        7.41        8.09      0.50 o
  -1   7   1        6.46        7.86      0.50 o
   0   7   1       17.56       17.83      0.73 o
   1   7   1       15.30       16.06      0.50 o
   2   7   1        0.02        0.51      0.14 o
   3   7   1        0.30        0.36      0.11 o
   4   7   1       15.14       13.21      0.45 o
   5   7   1        0.39        0.14      0.18 o
  -1   8   1        1.71        1.78      0.27 o
   0   8   1        7.38        8.14      0.50 o
   1   8   1        0.21        0.18      0.18 o
   2   8   1        2.77        3.88      0.24 o
   3   8   1       26.83       23.51      0.67 o
   4   8   1        0.96        2.19      0.32 o
   5   8   1       20.54       20.29      0.96 o
   6   8   1        5.41        6.72      0.55 o
   0   9   1        7.06        6.76      0.50 o
   1   9   1        1.97        1.05      0.27 o
   2   9   1       11.30       11.65      0.64 o
   3   9   1        0.16        0.09      0.18 o
   4   9   1        5.73        5.34      0.50 o
   5   9   1        1.27        0.82      0.27 o
  -4  -9   2        1.86        1.00      0.36 o
  -3  -9   2        2.00        1.97      0.32 o
  -2  -9   2       30.71       35.27      0.93 o
  -1  -9   2       13.79       16.08      0.56 o
  -5  -8   2        1.98        2.28      0.36 o
  -4  -8   2       10.91       12.66      0.77 o
  -3  -8   2        8.67       10.10      0.68 o
  -2  -8   2       44.44       48.22      1.14 o
  -1  -8   2        0.20        0.36      0.13 o
   0  -8   2        0.87        0.51      0.16 o
   1  -8   2       13.80       15.18      0.77 o
  -6  -7   2        0.05       -0.09      0.18 o
  -5  -7   2       23.93       26.20      1.15 o
  -4  -7   2       19.65       17.83      0.86 o
  -3  -7   2        1.41        1.05      0.27 o
  -2  -7   2        8.28        8.79      1.02 o
  -1  -7   2        0.09        0.13      0.11 o
   0  -7   2        6.89        7.92      0.34 o
   1  -7   2       25.43       25.38      0.72 o
   2  -7   2       14.22       16.13      0.77 o
  -5  -6   2        1.22        1.47      0.27 o
  -4  -6   2      112.05      117.36      3.53 o
  -3  -6   2        3.24        2.42      0.32 o
  -2  -6   2       35.34       33.87      0.81 o
  -1  -6   2        5.22        4.04      0.25 o
   0  -6   2        0.08        0.05      0.09 o
   1  -6   2        2.81        2.04      0.18 o
   2  -6   2        5.28        5.39      0.41 o
   3  -6   2       28.19       29.85      1.09 o
  -7  -5   2        0.11        0.05      0.18 o
  -5  -5   2       38.25       37.73      1.33 o
  -4  -5   2        8.00       12.73      0.43 o
  -3  -5   2       31.15       25.58      0.63 o
  -2  -5   2      157.88      158.10      7.89 o
  -1  -5   2       31.31       32.68      0.75 o
   0  -5   2        2.62        3.30      0.19 o
   1  -5   2      119.81      130.13      2.52 o
   2  -5   2        1.41        1.56      0.23 o
   3  -5   2       14.66       14.99      0.68 o
   4  -5   2        0.00       -0.05      0.14 o
  -7  -4   2        1.40        2.79      0.36 o
  -6  -4   2        0.20        0.14      0.18 o
  -5  -4   2       47.79       50.26      1.65 o
  -4  -4   2       47.61       48.58      1.51 o
  -3  -4   2      177.31      182.93      3.52 o
  -2  -4   2        2.96        4.04      0.60 o
  -1  -4   2      310.36      296.99      4.38 o
   0  -4   2       70.08       35.21      1.15 o
   1  -4   2        2.24        3.47      0.18 o
   2  -4   2      122.10      122.38      3.20 o
   3  -4   2        0.15       -0.09      0.09 o
   4  -4   2       23.05       22.81      0.91 o
   5  -4   2        1.40        1.24      0.23 o
  -7  -3   2        2.98        2.56      0.36 o
  -6  -3   2        0.60        0.36      0.18 o
  -5  -3   2        4.83        5.25      0.41 o
  -4  -3   2      116.37      125.40      3.49 o
  -3  -3   2       25.24       28.99      0.96 o
  -2  -3   2      472.95      463.90      8.52 o
  -1  -3   2       25.71       17.97      0.33 o
   0  -3   2        0.10        0.12      0.05 o
   1  -3   2      517.06      530.26      7.73 o
   2  -3   2       11.83       13.84      0.68 o
   3  -3   2       83.67       89.98      2.88 o
   4  -3   2        1.36        0.93      0.20 o
   5  -3   2       15.71       18.51      0.77 o
  -7  -2   2        0.06        0.09      0.18 o
  -6  -2   2        2.15        1.28      0.27 o
  -5  -2   2       68.44       66.34      2.11 o
  -4  -2   2        4.20        3.75      0.32 o
  -3  -2   2      614.71      640.29     16.27 o
  -2  -2   2        0.28        1.78      0.18 o
  -1  -2   2      448.97      444.27      8.14 o
   0  -2   2      776.90      787.87     11.42 o
   1  -2   2       50.44       49.34      0.98 o
   2  -2   2      146.27      146.87      2.67 o
   3  -2   2        3.24        4.03      0.21 o
   4  -2   2        0.68        0.58      0.16 o
   5  -2   2        1.57        0.99      0.15 o
   6  -2   2        0.49        0.82      0.32 o
  -7  -1   2        3.48        3.06      0.41 o
  -6  -1   2        5.46        5.30      0.45 o
  -5  -1   2       62.58       67.21      2.11 o
  -4  -1   2        6.36       12.48      0.59 o
  -3  -1   2       11.24       17.14      0.68 o
  -2  -1   2       63.16       62.61      1.74 o
  -1  -1   2     2095.48     2076.55     30.08 o
   0  -1   2        0.18        0.57      0.04 o
   1  -1   2      365.19      345.38      8.32 o
   2  -1   2      572.55      646.94     15.53 o
   3  -1   2      132.82      136.07      2.52 o
   4  -1   2       30.33       31.17      0.73 o
   5  -1   2       14.48       15.19      0.47 o
   6  -1   2        0.02        0.18      0.23 o
  -6   0   2       34.61       34.79      1.38 o
  -5   0   2       10.56       10.79      0.64 o
  -4   0   2       16.52       16.68      0.73 o
  -3   0   2      190.83      216.30      3.86 o
  -2   0   2       38.91       36.32      0.70 o
  -1   0   2        9.11        8.58      0.21 o
   0   0   2        1.88        4.30      0.27 o
   1   0   2      777.04      794.23     18.96 o
   2   0   2      114.83      124.97      3.12 o
   3   0   2      547.55      550.52     13.24 o
   4   0   2        0.84        0.87      0.11 o
   5   0   2       46.05       43.73      0.98 o
   6   0   2        0.55        0.27      0.23 o
   7   0   2        7.22        6.13      0.59 o
  -6   1   2        6.54        6.67      0.55 o
  -5   1   2        8.73       10.47      0.59 o
  -4   1   2       11.56       11.11      0.55 o
  -3   1   2       48.45       46.86      0.94 o
  -2   1   2       29.90       35.59      0.96 o
  -1   1   2      419.01      413.52      7.20 o
   0   1   2      274.14      291.77      5.10 o
   1   1   2      159.08      164.14      4.02 o
   2   1   2      476.64      514.29     12.36 o
   3   1   2      109.42      120.37      3.02 o
   4   1   2       35.46       43.70      1.09 o
   5   1   2       73.56       70.05      1.44 o
   6   1   2       30.38       32.78      1.38 o
   7   1   2        0.15        0.50      0.27 o
  -6   2   2        7.66        8.41      0.64 o
  -5   2   2       20.05       21.90      0.96 o
  -4   2   2       66.68       69.64      2.11 o
  -3   2   2        5.85        7.08      0.25 o
  -2   2   2      391.17      391.39      7.09 o
  -1   2   2      507.35      486.46      8.48 o
   0   2   2     5347.97     5496.28     96.27 o
   1   2   2      217.56      218.89      4.98 o
   2   2   2       38.93       36.34      1.00 o
   3   2   2        3.66        4.16      0.23 o
   4   2   2        3.56        3.86      0.25 o
   5   2   2        0.00       -0.03      0.08 o
   6   2   2        2.69        2.33      0.36 o
   7   2   2        0.84        1.51      0.36 o
  -5   3   2        1.29        1.33      0.32 o
  -4   3   2        0.51        0.13      0.11 o
  -3   3   2       95.02      101.50      1.94 o
  -2   3   2        0.18        0.15      0.08 o
  -1   3   2      296.16      287.35      5.09 o
   0   3   2      251.58      228.80      3.39 o
   1   3   2      147.88      150.26      2.24 o
   2   3   2      161.69      150.96      3.77 o
   3   3   2        7.97        9.91      0.41 o
   4   3   2        8.86       10.38      0.41 o
   5   3   2       22.74       21.73      0.58 o
   6   3   2       12.93       14.95      0.82 o
   7   3   2        1.95        1.88      0.36 o
  -4   4   2        4.75        4.63      0.27 o
  -3   4   2        6.48        5.75      0.27 o
  -2   4   2       83.61       84.95      1.67 o
  -1   4   2      327.60      323.83      5.75 o
   0   4   2     1027.59     1045.44     15.16 o
   1   4   2       60.44       60.47      0.97 o
   2   4   2        1.19        0.59      0.09 o
   3   4   2        0.26        0.41      0.09 o
   4   4   2       13.81       11.61      0.46 o
   5   4   2       94.52       94.09      2.84 o
   6   4   2       41.38       44.36      1.69 o
   7   4   2        0.25        0.41      0.23 o
  -4   5   2        6.59        5.12      0.41 o
  -3   5   2       27.70       28.44      1.00 o
  -2   5   2        1.07        1.09      0.18 o
  -1   5   2        2.81        2.06      0.23 o
   0   5   2       53.55       51.03      0.85 o
   1   5   2       25.85       27.66      0.63 o
   2   5   2       28.33       27.78      0.63 o
   3   5   2       15.15       14.86      0.55 o
   4   5   2        0.75        0.73      0.14 o
   5   5   2        7.69        6.85      0.50 o
   6   5   2        7.88        8.46      0.64 o
   7   5   2        0.12        0.27      0.23 o
  -3   6   2        1.36        0.77      0.23 o
  -2   6   2        5.28        4.80      0.36 o
  -1   6   2       29.51       26.52      0.96 o
   0   6   2       19.58       20.39      0.77 o
   1   6   2       36.01       33.59      0.77 o
   2   6   2       47.51       45.95      1.00 o
   3   6   2       14.70       17.95      0.50 o
   4   6   2        0.01        0.09      0.09 o
   5   6   2       17.16       15.36      0.77 o
   6   6   2       41.32       48.33      1.79 o
   7   6   2        4.70        5.90      0.59 o
  -2   7   2        0.87        0.41      0.18 o
  -1   7   2        3.48        3.66      0.32 o
   0   7   2       10.79       11.24      0.59 o
   1   7   2        1.23        0.96      0.18 o
   2   7   2       17.82       17.86      0.53 o
   3   7   2       42.52       43.12      0.96 o
   4   7   2        2.00        1.75      0.17 o
   6   7   2        4.40        4.57      0.45 o
   7   7   2        1.48        2.69      0.45 o
  -1   8   2        4.50        3.75      0.41 o
   0   8   2        0.88        0.77      0.23 o
   1   8   2        1.27        1.05      0.23 o
   2   8   2       13.07       11.93      0.59 o
   3   8   2       10.92       10.05      0.55 o
   4   8   2        1.05        0.51      0.14 o
   5   8   2        2.69        2.79      0.36 o
   6   8   2        2.98        1.42      0.27 o
   1   9   2        6.27        5.34      0.45 o
   2   9   2        0.25        0.05      0.18 o
   3   9   2        1.49        2.01      0.32 o
   4   9   2        1.26        1.47      0.27 o
  -3  -9   3        3.72        3.93      0.50 o
  -2  -9   3        9.00        9.19      0.64 o
  -5  -8   3        0.32        0.14      0.27 o
  -4  -8   3        1.18        1.78      0.36 o
  -3  -8   3        3.71        3.66      0.45 o
  -2  -8   3        2.10        2.67      0.75 o
  -1  -8   3        0.63        0.52      0.14 o
   0  -8   3        0.52        0.48      0.13 o
   1  -8   3        6.09        5.62      0.50 o
  -6  -7   3        0.02        0.32      0.27 o
  -5  -7   3        0.02        0.05      0.23 o
  -4  -7   3        9.40       13.25      0.77 o
  -3  -7   3       29.07       27.25      1.19 o
  -2  -7   3       10.78       10.42      0.39 o
  -1  -7   3       17.41       17.83      0.54 o
   0  -7   3        0.73        0.89      0.20 o
   1  -7   3        3.66        4.23      0.27 o
   2  -7   3        5.95        4.93      0.41 o
  -6  -6   3        0.90        0.82      0.27 o
  -5  -6   3        2.28        0.68      0.27 o
  -4  -6   3        7.93        8.05      0.55 o
  -3  -6   3        7.41        8.09      0.50 o
  -2  -6   3       57.75       57.55      1.25 o
  -1  -6   3       91.06       94.11      1.90 o
   0  -6   3        4.45        4.39      0.24 o
   1  -6   3        1.03        0.30      0.10 o
   2  -6   3       15.22       14.77      0.68 o
   3  -6   3        1.98        2.60      0.32 o
  -6  -5   3        0.83        0.05      0.18 o
  -5  -5   3       19.31       16.66      0.54 o
  -4  -5   3       74.29       75.38      1.62 o
  -3  -5   3        1.95        1.42      0.27 o
  -2  -5   3       65.83       62.70      1.30 o
  -1  -5   3       19.90       20.67      0.56 o
   0  -5   3       30.88       33.63      0.78 o
   1  -5   3        0.73        0.51      0.11 o
   2  -5   3       30.50       28.71      1.00 o
   3  -5   3        2.37        2.42      0.27 o
   4  -5   3        0.05       -0.05      0.14 o
  -7  -4   3        0.00        0.09      0.18 o
  -6  -4   3        2.47        3.29      0.36 o
  -5  -4   3        0.00        0.18      0.14 o
  -4  -4   3       69.34       68.14      1.47 o
  -3  -4   3      172.36      171.73      3.31 o
  -2  -4   3       61.04       61.56      1.28 o
  -1  -4   3      100.54       97.43      1.52 o
   0  -4   3      208.64      203.44      3.77 o
   1  -4   3       41.19       40.63      0.91 o
   2  -4   3        2.82        3.84      0.27 o
   3  -4   3       24.26       21.16      0.77 o
   4  -4   3       62.65       62.81      1.88 o
   5  -4   3        3.05        2.51      0.32 o
  -7  -3   3        0.07        0.36      0.23 o
  -6  -3   3        1.47        1.05      0.27 o
  -5  -3   3        5.21        4.89      0.41 o
  -4  -3   3        1.06        0.96      0.18 o
  -3  -3   3       49.07       45.37      1.00 o
  -2  -3   3        1.53        3.43      0.13 o
  -1  -3   3      852.93      828.63     12.03 o
   0  -3   3      129.65      144.23      2.18 o
   1  -3   3        0.13        3.52      0.23 o
   2  -3   3       67.16       69.31      2.06 o
   3  -3   3        8.72        9.98      0.45 o
   4  -3   3       10.90       10.42      0.50 o
   5  -3   3        3.97        3.80      0.32 o
  -6  -2   3        6.35        5.90      0.45 o
  -5  -2   3       23.14       20.57      0.86 o
  -4  -2   3       18.64       17.60      0.73 o
  -3  -2   3       14.05       14.86      0.59 o
  -2  -2   3      337.99      365.14      5.33 o
  -1  -2   3      140.79      132.04      2.51 o
   0  -2   3      262.34      253.00      3.74 o
   1  -2   3      300.62      292.92      5.29 o
   2  -2   3       42.80       51.61      1.47 o
   3  -2   3      138.11      140.07      2.64 o
   4  -2   3       22.56       22.02      0.59 o
   5  -2   3        9.88        8.55      0.73 o
   6  -2   3        2.24        1.46      0.19 o
  -6  -1   3        0.12        0.14      0.18 o
  -5  -1   3        3.91        3.52      0.36 o
  -4  -1   3        0.04        0.14      0.14 o
  -3  -1   3      174.17      170.33      4.54 o
  -2  -1   3        2.31        2.18      0.34 o
  -1  -1   3      345.32      334.66      6.18 o
   0  -1   3      136.52      143.14      2.14 o
   1  -1   3        7.13       10.36      0.29 o
   2  -1   3      101.61       90.95      2.34 o
   3  -1   3      124.36      129.55      3.30 o
   4  -1   3        2.81        2.44      0.30 o
   5  -1   3       57.96       52.28      1.19 o
   6  -1   3        9.46        8.75      0.37 o
  -6   0   3        0.00       -0.14      0.18 o
  -5   0   3        2.30        1.83      0.27 o
  -4   0   3       20.30       18.65      0.77 o
  -3   0   3       46.24       40.12      1.29 o
  -2   0   3      654.07      428.99     10.27 o
  -1   0   3      194.66      176.84      4.65 o
   0   0   3      317.78      295.97      5.19 o
   1   0   3      862.07      884.10     15.33 o
   2   0   3        0.41        1.51      0.14 o
   3   0   3       40.24       36.09      1.05 o
   4   0   3       12.84       11.70      0.46 o
   5   0   3        4.28        4.22      0.23 o
   6   0   3        2.16        1.74      0.36 o
   7   0   3        0.13        0.14      0.23 o
  -6   1   3        0.69        0.68      0.27 o
  -5   1   3       41.56       40.20      1.47 o
  -4   1   3       22.20       27.33      1.05 o
  -3   1   3      128.24      139.91      2.57 o
  -2   1   3       34.85       39.95      0.82 o
  -1   1   3       13.08       12.59      0.34 o
   0   1   3      719.81      719.02     10.45 o
   1   1   3       18.47       13.31      0.34 o
   2   1   3        2.30        1.47      0.14 o
   3   1   3      387.07      443.28     10.73 o
   4   1   3        2.09        2.19      0.18 o
   5   1   3       18.82       17.77      0.50 o
   6   1   3        3.05        2.38      0.36 o
   7   1   3        1.96        2.33      0.41 o
  -5   2   3       31.66       33.60      1.33 o
  -4   2   3        0.20        0.14      0.18 o
  -3   2   3       22.66       23.23      0.57 o
  -2   2   3      135.88      140.07      2.59 o
  -1   2   3      237.29      228.50      5.17 o
   0   2   3       55.40       45.81      2.45 o
   1   2   3      318.94      324.15      5.71 o
   2   2   3        0.80        0.50      0.09 o
   3   2   3       81.08       87.26      2.29 o
   4   2   3       45.48       47.67      1.38 o
   5   2   3       44.11       41.58      0.96 o
   6   2   3        0.29        0.45      0.23 o
   7   2   3       11.95       11.15      0.77 o
  -5   3   3        5.65        6.49      0.55 o
  -4   3   3        0.12        0.14      0.18 o
  -3   3   3       11.17       12.18      0.39 o
  -2   3   3       89.07       89.59      1.75 o
  -1   3   3       10.86       10.11      0.32 o
   0   3   3      215.17      212.91      3.82 o
   1   3   3      224.20      238.83      4.18 o
   3   3   3      285.35      310.50      7.60 o
   4   3   3       55.29       65.29      1.79 o
   5   3   3       38.27       38.37      1.15 o
   6   3   3       42.71       40.56      1.56 o
   7   3   3        0.75        0.68      0.27 o
  -4   4   3        3.34        3.84      0.45 o
  -3   4   3        3.15        2.39      0.19 o
  -2   4   3        8.35        8.35      0.32 o
  -1   4   3        6.16        4.98      0.24 o
   0   4   3     1396.23     1407.07     24.39 o
   1   4   3     1123.79     1132.20     16.41 o
   2   4   3      222.59      223.30      5.56 o
   3   4   3       54.38       60.17      1.70 o
   4   4   3       26.43       26.43      0.86 o
   5   4   3        3.77        5.43      0.32 o
   6   4   3        2.63        2.47      0.36 o
   7   4   3        0.34        0.09      0.23 o
  -3   5   3        3.67        3.10      0.32 o
  -2   5   3       29.35       31.05      1.05 o
  -1   5   3       29.23       29.08      0.72 o
   0   5   3       72.29       70.73      1.41 o
   1   5   3      156.91      156.82      2.88 o
   2   5   3        0.00        0.14      0.06 o
   3   5   3      129.05      135.86      3.53 o
   4   5   3        0.26        0.27      0.14 o
   5   5   3        0.03        0.27      0.14 o
   6   5   3       10.13       10.15      0.68 o
   7   5   3        1.99        3.19      0.45 o
  -3   6   3        1.20        1.74      0.27 o
  -2   6   3        0.53        0.32      0.18 o
  -1   6   3        0.21        0.36      0.18 o
   0   6   3      208.49      206.51      5.27 o
   1   6   3       77.19       68.28      1.97 o
   2   6   3       47.58       47.71      1.47 o
   3   6   3        3.44        2.31      0.16 o
   4   6   3       32.06       38.09      1.24 o
   5   6   3       25.29       28.80      1.00 o
   6   6   3       36.58       32.28      1.38 o
   7   6   3        3.00        2.97      0.45 o
  -2   7   3       11.62       12.11      0.64 o
  -1   7   3        1.51        1.74      0.27 o
   0   7   3        1.87        1.28      0.23 o
   1   7   3       24.49       24.50      0.91 o
   2   7   3        1.16        1.05      0.18 o
   3   7   3        1.82        3.33      0.32 o
   4   7   3        5.43        4.07      0.30 o
   6   7   3        9.72        8.50      0.64 o
   7   7   3        0.02        0.32      0.23 o
  -1   8   3        0.03        0.27      0.18 o
   0   8   3        2.50        2.33      0.32 o
   1   8   3        3.97        4.84      0.41 o
   2   8   3        1.03        1.00      0.23 o
   3   8   3       21.06       21.62      0.86 o
   4   8   3        1.58        2.79      0.32 o
   6   8   3        9.95        9.23      0.59 o
   1   9   3        5.10        5.99      0.50 o
   2   9   3        0.13        0.00      0.14 o
   3   9   3        2.55        1.92      0.32 o
   4   9   3        1.44        0.96      0.27 o
  -4  -8   4        0.03       -0.05      0.27 o
  -3  -8   4        0.53        1.09      0.32 o
  -2  -8   4        0.05        0.27      0.23 o
  -1  -8   4        8.89       10.53      0.43 o
   0  -8   4        0.76        0.87      0.18 o
  -5  -7   4        1.25        1.51      0.36 o
  -4  -7   4        0.79        0.86      0.27 o
  -3  -7   4        0.49        0.36      0.27 o
  -2  -7   4      105.89      111.27      3.44 o
  -1  -7   4       33.19       35.57      1.19 o
   0  -7   4        9.83       11.43      0.45 o
   1  -7   4        6.67        6.24      0.34 o
   2  -7   4        0.82        0.68      0.23 o
  -6  -6   4        0.06        0.05      0.23 o
  -5  -6   4        3.86        4.39      0.45 o
  -4  -6   4        6.04        5.02      0.45 o
  -3  -6   4       60.51       56.86      1.97 o
  -2  -6   4       31.56       31.73      1.28 o
  -1  -6   4       17.95       16.10      2.17 o
   0  -6   4        8.18        8.82      0.37 o
   1  -6   4       37.11       40.87      1.00 o
   2  -6   4        5.93        5.39      0.41 o
   3  -6   4        0.04        0.00      0.14 o
  -6  -5   4        0.04       -0.11      0.13 o
  -5  -5   4        8.31        6.64      0.34 o
  -4  -5   4        2.41        1.74      0.32 o
  -3  -5   4       18.59       19.43      0.86 o
  -2  -5   4      134.25      129.41      2.49 o
  -1  -5   4        2.30        2.47      0.19 o
   0  -5   4       14.66       15.13      0.98 o
   1  -5   4       37.59       38.01      0.91 o
   2  -5   4       18.13       16.73      0.73 o
   3  -5   4        2.60        1.88      0.27 o
   4  -5   4        0.24       -0.09      0.14 o
  -6  -4   4        0.52        0.36      0.18 o
  -5  -4   4        6.25        5.64      0.30 o
  -4  -4   4       51.22       44.25      1.04 o
  -3  -4   4        3.43        3.71      0.23 o
  -2  -4   4        6.82        5.69      0.41 o
  -1  -4   4       18.66       17.78      0.47 o
   0  -4   4       87.96       87.53      1.74 o
   1  -4   4        8.83        8.52      0.52 o
   2  -4   4        1.47        1.74      0.23 o
   3  -4   4       48.33       49.62      1.56 o
   4  -4   4       24.90       25.14      0.96 o
   5  -4   4        0.79        0.96      0.23 o
  -6  -3   4        3.56        4.02      0.41 o
  -5  -3   4       40.56       37.12      1.33 o
  -4  -3   4        3.25        1.42      0.23 o
  -3  -3   4        7.19        8.19      0.32 o
  -2  -3   4       10.81       11.29      0.25 o
  -1  -3   4       91.47       83.38      1.79 o
   0  -3   4       73.69       84.61      1.35 o
   1  -3   4      233.36      241.01      4.44 o
   2  -3   4        0.64        0.64      0.14 o
   3  -3   4        0.16        0.96      0.18 o
   4  -3   4        1.94        0.96      0.18 o
   5  -3   4        2.18        2.42      0.27 o
  -6  -2   4        3.12        3.33      0.36 o
  -5  -2   4       11.81       12.29      0.64 o
  -4  -2   4       37.01       36.21      1.24 o
  -3  -2   4        0.11        0.30      0.23 o
  -2  -2   4       56.07       48.09      0.97 o
  -1  -2   4        4.21        6.41      0.43 o
   0  -2   4       31.36       28.17      0.52 o
   1  -2   4      352.22      344.98      6.28 o
   2  -2   4       56.53       60.68      1.70 o
   3  -2   4       85.35       79.56      2.20 o
   4  -2   4       89.80       85.12      2.47 o
   5  -2   4        5.87        4.81      0.28 o
   6  -2   4        2.66        3.61      0.32 o
  -6  -1   4        2.40        2.74      0.36 o
  -5  -1   4        1.64        2.06      0.32 o
  -4  -1   4       47.05       50.12      1.60 o
  -3  -1   4        3.91        4.62      0.32 o
  -2  -1   4      123.44      124.67      1.91 o
  -1  -1   4        7.26       10.44      0.29 o
   0  -1   4      543.06      576.90      8.42 o
   1  -1   4      260.77      281.37      4.18 o
   2  -1   4       21.93       16.41      0.59 o
   3  -1   4       12.41        8.73      0.41 o
   4  -1   4        2.85        3.98      0.27 o
   5  -1   4        3.55        3.68      0.41 o
   6  -1   4        3.89        3.30      0.26 o
  -6   0   4        3.46        1.37      0.32 o
  -5   0   4       51.43       50.58      1.74 o
  -4   0   4        0.02        0.00      0.14 o
  -3   0   4      118.65      132.05      3.67 o
  -2   0   4       13.17        9.12      0.68 o
  -1   0   4        1.52        2.92      0.15 o
   0   0   4      126.05      112.17      2.07 o
   1   0   4        1.10        0.55      0.11 o
   2   0   4       31.87       37.78      1.15 o
   3   0   4       42.62       44.06      1.29 o
   4   0   4        0.13       -0.05      0.09 o
   5   0   4        7.55        6.96      0.33 o
   6   0   4        0.82        1.58      0.19 o
   7   0   4        2.38        1.09      0.36 o
  -5   1   4        1.99        1.56      0.32 o
  -4   1   4        2.74        3.71      0.36 o
  -3   1   4        2.79        3.75      0.32 o
  -2   1   4       66.83       64.99      1.29 o
  -1   1   4      229.30      216.62      3.22 o
   0   1   4      173.43      162.28      2.44 o
   1   1   4       32.99       33.03      0.72 o
   2   1   4      122.57      137.01      3.49 o
   3   1   4       25.47       29.36      0.96 o
   4   1   4        1.58        2.42      0.23 o
   5   1   4       44.74       43.76      1.33 o
   6   1   4       13.84        9.79      0.39 o
   7   1   4        0.73        1.37      0.36 o
  -5   2   4        0.30        0.55      0.27 o
  -4   2   4        3.26        2.56      0.36 o
  -3   2   4        8.91       11.42      0.64 o
  -2   2   4        0.27        0.51      0.20 o
  -1   2   4      108.60      111.82      3.04 o
   0   2   4       45.16       43.23      0.90 o
   1   2   4      188.46      188.44      3.41 o
   2   2   4      131.33      144.00      3.67 o
   3   2   4       61.20       70.20      1.92 o
   4   2   4        0.68        0.59      0.14 o
   5   2   4       10.69       13.39      0.59 o
   6   2   4        0.99        0.84      0.15 o
   7   2   4        1.91        1.60      0.41 o
  -5   3   4        6.83        8.37      0.68 o
  -4   3   4        5.75        5.07      0.50 o
  -3   3   4        2.56        3.78      0.23 o
  -2   3   4       79.43       78.54      1.60 o
  -1   3   4       19.23       18.93      0.51 o
   0   3   4       74.78       73.40      2.11 o
   1   3   4      138.23      145.07      2.69 o
   2   3   4      131.22      144.59      3.72 o
   3   3   4       12.83       13.26      0.55 o
   4   3   4       12.51       11.61      0.50 o
   5   3   4        1.68        1.56      0.18 o
   6   3   4        6.92        7.70      0.34 o
   7   3   4        1.46        0.96      0.32 o
  -4   4   4       15.29       17.96      0.96 o
  -3   4   4        0.08        0.09      0.18 o
  -2   4   4        1.92        2.32      0.19 o
  -1   4   4       58.39       56.66      1.21 o
   0   4   4        0.58        0.28      0.08 o
   1   4   4        0.62        1.68      0.14 o
   2   4   4       93.08       97.48      2.61 o
   3   4   4        9.05        9.69      0.46 o
   4   4   4        0.08        0.23      0.14 o
   5   4   4        6.07        5.76      0.36 o
   7   4   4        6.19        5.72      0.59 o
  -3   5   4        3.76        4.39      0.36 o
  -2   5   4        2.21        2.55      0.27 o
   0   5   4       21.18       17.40      0.48 o
   1   5   4        1.69        1.48      0.25 o
   2   5   4        4.14        4.48      0.32 o
   3   5   4        2.77        2.74      0.27 o
   4   5   4       53.52       50.83      1.56 o
   5   5   4       30.05       33.01      1.09 o
   7   5   4        1.37        0.77      0.32 o
  -3   6   4        2.71        3.19      0.36 o
  -2   6   4        5.71        5.25      0.41 o
  -1   6   4       33.97       33.01      1.15 o
   0   6   4      135.37      127.48      3.44 o
   1   6   4      178.92      169.48      3.17 o
   2   6   4        5.90        6.08      0.41 o
   3   6   4       48.04       45.87      1.42 o
   4   6   4        1.18        0.73      0.18 o
   5   6   4       23.50       24.55      0.91 o
   7   6   4        0.06        0.00      0.23 o
  -2   7   4        0.29        0.45      0.23 o
  -1   7   4        0.05       -0.14      0.14 o
   0   7   4        0.11        0.00      0.14 o
   1   7   4        2.47        2.74      0.32 o
   2   7   4        1.97        1.56      0.27 o
   3   7   4        3.44        2.60      0.27 o
   4   7   4        3.21        3.48      0.32 o
   5   7   4        0.11       -0.05      0.14 o
   0   8   4        1.01        0.41      0.18 o
   1   8   4        9.06        8.00      0.55 o
   2   8   4        1.07        1.47      0.27 o
   3   8   4        1.05        0.96      0.23 o
   4   8   4        4.70        4.34      0.36 o
   5   8   4       13.54       16.45      0.77 o
   2   9   4        3.42        3.98      0.41 o
   3   9   4        0.81        1.56      0.32 o
   4   9   4        0.13        0.36      0.18 o
  -2  -8   5        0.13        0.09      0.23 o
  -1  -8   5        3.81        4.21      0.30 o
  -4  -7   5        0.29        0.09      0.27 o
  -3  -7   5        0.06        0.27      0.27 o
  -2  -7   5        1.22        1.69      0.32 o
  -1  -7   5       14.80       15.30      0.52 o
   0  -7   5        0.05        0.20      0.13 o
   1  -7   5       17.76       19.15      0.64 o
  -5  -6   5        6.63        8.23      0.64 o
  -4  -6   5        2.42        1.88      0.36 o
  -3  -6   5        5.69        7.31      0.59 o
  -2  -6   5        3.34        3.52      0.41 o
  -1  -6   5        0.00        0.13      0.12 o
   0  -6   5       18.37       20.16      0.61 o
   1  -6   5       18.26       17.90      0.58 o
   2  -6   5       23.14       22.40      0.91 o
   3  -6   5        0.02        0.09      0.18 o
  -5  -5   5        0.07       -0.05      0.23 o
  -4  -5   5        8.63       10.15      0.64 o
  -3  -5   5        1.84        0.91      0.23 o
  -2  -5   5       45.57       43.63      1.56 o
  -1  -5   5      247.67      261.34      4.86 o
   0  -5   5        2.19        2.01      0.23 o
   1  -5   5       77.16       77.32      1.63 o
   2  -5   5        2.60        2.47      0.27 o
   3  -5   5        3.88        3.71      0.36 o
   4  -5   5        0.15        0.18      0.18 o
  -6  -4   5        0.90        0.73      0.19 o
  -5  -4   5        0.19       -0.06      0.34 o
  -4  -4   5       10.26       10.52      0.43 o
  -3  -4   5        0.02        0.00      0.13 o
  -2  -4   5      253.09      251.59      4.80 o
  -1  -4   5       10.93       11.11      0.84 o
   0  -4   5       52.58       47.73      1.06 o
   1  -4   5      117.77      119.01      2.34 o
   2  -4   5       50.69       49.35      1.51 o
   3  -4   5        5.83        5.25      0.36 o
   4  -4   5        0.24        0.27      0.14 o
  -6  -3   5        0.54        1.28      0.32 o
  -5  -3   5        7.76        6.52      0.41 o
  -4  -3   5       71.14       68.14      1.51 o
  -3  -3   5        0.63        1.12      0.55 o
  -2  -3   5        1.66        1.78      0.17 o
  -1  -3   5      128.43      131.02      2.04 o
   0  -3   5       54.77       53.54      0.91 o
   1  -3   5        0.01        0.02      0.06 o
   2  -3   5      171.34      163.91      4.22 o
   3  -3   5        6.37        6.72      0.41 o
   4  -3   5        0.36        1.15      0.23 o
   5  -3   5        1.24        0.27      0.14 o
  -6  -2   5        0.34        0.27      0.23 o
  -5  -2   5        1.92        2.83      0.36 o
  -4  -2   5       87.84       82.32      1.77 o
  -3  -2   5       87.65       83.77      1.75 o
  -2  -2   5      207.62      183.27      3.54 o
  -1  -2   5       21.32       20.85      0.43 o
   0  -2   5       55.91       56.69      0.95 o
   1  -2   5       16.25       15.76      0.43 o
   2  -2   5        1.02        0.77      0.14 o
   3  -2   5       27.64       27.07      0.96 o
   4  -2   5      114.11       96.61      2.65 o
   5  -2   5        4.91        3.66      0.32 o
   6  -2   5        1.68        1.28      0.23 o
  -6  -1   5        0.34        0.64      0.27 o
  -5  -1   5       28.74       28.35      1.19 o
  -4  -1   5       26.87       27.70      1.09 o
  -3  -1   5       72.05       72.21      1.54 o
  -2  -1   5        5.64        5.35      0.25 o
  -1  -1   5      268.89      269.50      4.02 o
   0  -1   5        8.54        4.38      0.16 o
   1  -1   5       77.70       90.70      1.45 o
   2  -1   5      177.70      185.67      4.68 o
   3  -1   5       18.02       19.52      0.73 o
   4  -1   5        2.64        3.98      0.32 o
   5  -1   5        8.30        7.00      0.34 o
   6  -1   5        0.34        0.64      0.15 o
  -5   0   5        1.31        0.64      0.27 o
  -4   0   5       64.16       66.01      2.15 o
  -3   0   5        0.00       -0.14      0.18 o
  -2   0   5      145.26      142.31      2.66 o
  -1   0   5      210.41      193.90      6.78 o
   0   0   5       88.12       82.73      1.60 o
   1   0   5       61.43       60.18      1.23 o
   2   0   5      170.43      187.04      4.73 o
   3   0   5        5.01        5.94      0.36 o
   4   0   5      143.10      140.36      3.67 o
   5   0   5       14.41       13.80      0.59 o
   6   0   5        4.50        4.89      0.71 o
  -5   1   5        4.09        3.66      0.45 o
  -4   1   5        7.51        6.58      0.55 o
  -3   1   5       83.20       84.67      2.61 o
  -2   1   5      159.63      147.72      2.76 o
  -1   1   5      201.63      197.65      3.60 o
   0   1   5       78.95       66.32      1.07 o
   1   1   5      251.90      278.76      4.99 o
   2   1   5      104.81      115.78      3.02 o
   3   1   5      134.24      134.86      3.53 o
   4   1   5        6.86        9.82      0.50 o
   5   1   5       22.58       18.01      0.73 o
   6   1   5        7.60        7.81      0.37 o
   7   1   5        0.21       -0.05      0.23 o
  -5   2   5       11.28       10.47      0.73 o
  -4   2   5       19.34       18.69      0.96 o
  -3   2   5       74.29       73.16      2.33 o
  -2   2   5      104.99      108.15      2.09 o
  -1   2   5      215.15      205.25      3.75 o
   0   2   5       27.21       28.84      0.67 o
   1   2   5      335.80      336.95      6.01 o
   2   2   5      139.40      153.59      3.95 o
   3   2   5       64.79       64.85      1.83 o
   4   2   5        6.73        7.36      0.41 o
   5   2   5        0.46        0.91      0.18 o
   6   2   5        1.33        1.65      0.23 o
   7   2   5        1.45        1.78      0.41 o
  -4   3   5        0.02        0.23      0.27 o
  -3   3   5       18.78       21.07      1.00 o
  -2   3   5        8.93        8.03      0.43 o
  -1   3   5       33.17       34.48      0.82 o
   0   3   5      155.21      145.32      2.70 o
   1   3   5      111.49      113.84      2.18 o
   2   3   5        0.38        0.55      0.14 o
   3   3   5      177.82      195.20      4.95 o
   4   3   5        1.72        1.19      0.18 o
   5   3   5       47.51       48.38      1.51 o
   6   3   5        5.07        5.57      0.41 o
   7   3   5        0.96        2.01      0.41 o
  -4   4   5        0.40        0.50      0.36 o
  -3   4   5       20.30       20.02      1.00 o
  -2   4   5       10.33       13.00      0.46 o
  -1   4   5       45.87       46.96      2.65 o
   0   4   5        6.72        6.74      0.27 o
   1   4   5        0.59        0.29      0.08 o
   2   4   5       21.10       23.31      0.86 o
   3   4   5       82.49       84.44      2.38 o
   4   4   5       24.39       29.08      1.00 o
   5   4   5       23.90       23.54      0.86 o
   6   4   5        1.82        2.69      0.27 o
   7   4   5        5.00        4.89      0.59 o
  -3   5   5        0.44        0.05      0.27 o
  -2   5   5        8.52        9.28      0.41 o
  -1   5   5       14.73       16.55      0.98 o
   0   5   5       13.31       13.06      0.43 o
   1   5   5       38.27       36.38      0.93 o
   2   5   5       22.04       22.67      0.86 o
   3   5   5       56.88       62.86      1.88 o
   4   5   5        0.33        0.50      0.14 o
   5   5   5        6.51        4.48      0.36 o
   6   5   5       16.14       16.92      0.73 o
   7   5   5        0.97        1.47      0.36 o
  -2   6   5        4.12        4.43      0.41 o
  -1   6   5        2.19        1.78      0.27 o
   0   6   5      113.49      113.12      2.23 o
   1   6   5       28.76       28.42      0.74 o
   2   6   5        6.64        6.22      0.41 o
   3   6   5        5.56        4.30      0.36 o
   4   6   5        0.60        1.37      0.23 o
   5   6   5        2.46        1.92      0.27 o
   6   6   5        0.26       -0.09      0.14 o
   7   6   5        2.33        2.69      0.45 o
  -1   7   5        9.47        9.19      0.59 o
   0   7   5        0.12        0.14      0.18 o
   1   7   5       30.94       30.64      1.15 o
   2   7   5        0.70        0.59      0.18 o
   3   7   5       10.12       12.02      0.64 o
   4   7   5        3.00        2.10      0.27 o
   5   7   5        7.94        6.04      0.45 o
   0   8   5       72.80       73.60      2.29 o
   1   8   5       25.68       21.63      0.96 o
   2   8   5        0.85        0.68      0.23 o
   3   8   5        0.52        0.09      0.18 o
   4   8   5        0.58        0.64      0.23 o
   5   8   5        6.83        6.31      0.50 o
   3   9   5        0.69        1.24      0.27 o
  -3  -7   6        0.40        0.41      0.32 o
  -2  -7   6        1.53        1.51      0.36 o
  -1  -7   6        1.88        2.10      0.36 o
   0  -7   6        0.55        0.57      0.16 o
  -4  -6   6        7.42       10.20      0.73 o
  -3  -6   6        3.16        2.88      0.41 o
  -2  -6   6       12.92       14.77      0.82 o
  -1  -6   6        1.60        2.24      0.32 o
   0  -6   6       14.91       15.37      0.51 o
   1  -6   6        0.72        0.61      0.20 o
   2  -6   6        0.08        0.18      0.14 o
  -5  -5   6        0.01       -0.14      0.23 o
  -4  -5   6        5.51        4.75      0.45 o
  -3  -5   6        2.44        5.12      0.45 o
  -2  -5   6       31.49       28.99      1.19 o
  -1  -5   6        0.74        0.50      0.32 o
   0  -5   6        0.26        0.50      0.32 o
   1  -5   6        9.11        6.74      0.34 o
   2  -5   6       17.55       16.63      0.77 o
   3  -5   6        0.05        0.27      0.14 o
  -5  -4   6        0.11       -0.02      0.16 o
  -4  -4   6        1.58        2.04      0.23 o
  -3  -4   6       20.16       16.22      0.55 o
  -2  -4   6        5.50        6.95      0.50 o
  -1  -4   6        3.20        3.22      0.22 o
   0  -4   6        3.81        4.17      0.24 o
   1  -4   6        5.18        4.57      0.26 o
   2  -4   6       33.32       30.82      1.09 o
   3  -4   6        2.35        2.24      0.27 o
   4  -4   6        0.39        0.09      0.14 o
  -5  -3   6        0.01       -0.02      0.14 o
  -4  -3   6        0.83        0.72      0.18 o
  -3  -3   6       54.11       51.31      1.20 o
  -2  -3   6      119.55      107.61      2.22 o
  -1  -3   6       22.11       22.56      0.49 o
   0  -3   6       16.38       16.76      0.40 o
   1  -3   6        8.52        6.66      0.30 o
   2  -3   6        1.80        1.33      0.23 o
   3  -3   6       14.45       12.06      0.59 o
   4  -3   6        0.15        0.23      0.14 o
   5  -3   6        1.19        0.59      0.18 o
  -5  -2   6        7.09        7.13      0.59 o
  -4  -2   6        1.00        1.28      0.27 o
  -3  -2   6        5.11        5.56      0.30 o
  -2  -2   6        4.47        4.73      0.27 o
  -1  -2   6      120.52      125.18      1.97 o
   0  -2   6       22.21       23.30      0.49 o
   1  -2   6        0.68        0.51      0.13 o
   2  -2   6       56.18       51.87      1.56 o
   3  -2   6        6.97        7.76      0.45 o
   4  -2   6        0.19        0.27      0.14 o
   5  -2   6        1.88        1.09      0.23 o
  -5  -1   6        3.39        2.15      0.36 o
  -4  -1   6       17.62       15.31      0.82 o
  -3  -1   6       61.29       60.66      2.01 o
  -2  -1   6       15.20       12.98      0.43 o
  -1  -1   6       40.91       33.89      0.63 o
   0  -1   6       86.13       86.13      1.40 o
   1  -1   6       13.64       11.57      0.30 o
   2  -1   6       20.74       18.92      0.73 o
   3  -1   6       35.21       34.38      1.19 o
   4  -1   6        0.55        0.59      0.18 o
   5  -1   6        1.53        1.78      0.27 o
   6  -1   6        0.24       -0.04      0.12 o
  -5   0   6        0.16        0.45      0.32 o
  -4   0   6        5.34        5.85      0.55 o
  -3   0   6       64.22       63.08      2.11 o
  -2   0   6       13.34       14.35      0.73 o
  -1   0   6      260.50      261.58      4.72 o
   0   0   6        1.64        1.63      0.14 o
   1   0   6      240.27      238.15      4.33 o
   2   0   6        2.52        2.33      0.23 o
   3   0   6       74.87       79.40      2.24 o
   4   0   6      108.44      105.22      2.88 o
   5   0   6       14.32        9.10      0.50 o
   6   0   6        3.42        4.40      0.32 o
  -5   1   6        2.63        2.33      0.45 o
  -4   1   6        3.31        2.33      0.41 o
  -3   1   6        2.71        2.69      0.41 o
  -2   1   6       25.90       28.07      1.15 o
  -1   1   6       41.82       43.15      0.96 o
   0   1   6      343.52      345.93      6.17 o
   1   1   6        1.29        1.88      0.25 o
   2   1   6        2.47        3.19      0.27 o
   3   1   6        2.79        4.30      0.32 o
   4   1   6        7.62        8.14      0.45 o
   5   1   6        2.10        1.92      0.23 o
   6   1   6        1.65        1.42      0.23 o
  -4   2   6        1.46        0.77      0.32 o
  -3   2   6        3.01        2.47      0.41 o
  -2   2   6        3.12        2.12      0.19 o
  -1   2   6       31.42       28.49      0.72 o
   0   2   6       78.99       78.63      1.58 o
   1   2   6       16.63       14.18      0.43 o
   2   2   6        4.03        3.79      0.22 o
   3   2   6       23.50       24.46      0.91 o
   4   2   6       13.45       12.71      0.59 o
   5   2   6       24.37       21.54      0.86 o
   6   2   6        1.43        0.96      0.23 o
   7   2   6        1.49        1.47      0.41 o
  -4   3   6        0.12        0.23      0.32 o
  -3   3   6        1.38        0.55      0.32 o
  -2   3   6       10.38       11.60      0.44 o
  -1   3   6       46.04       44.56      1.24 o
   0   3   6       54.07       53.56      1.17 o
   1   3   6        3.65        2.73      0.32 o
   2   3   6       18.84       19.94      0.58 o
   3   3   6        2.53        2.51      0.27 o
   4   3   6       18.81       20.93      0.82 o
   5   3   6       15.92       13.71      0.64 o
   6   3   6       15.20       13.35      0.64 o
  -3   4   6        0.15       -0.14      0.27 o
  -2   4   6       25.67       25.35      0.73 o
  -1   4   6       15.06       14.72      0.48 o
   0   4   6       42.12       38.55      0.90 o
   1   4   6       10.14       10.42      0.38 o
   2   4   6       20.53       22.15      0.64 o
   3   4   6       26.35       22.54      0.86 o
   4   4   6        0.04       -0.05      0.09 o
   5   4   6        0.99        0.59      0.18 o
   6   4   6        1.23        1.19      0.23 o
  -2   5   6       17.10       10.38      0.59 o
  -1   5   6        1.85        1.91      0.21 o
   0   5   6        0.89        1.10      0.14 o
   1   5   6       29.01       28.37      0.76 o
   2   5   6        0.32        0.28      0.11 o
   3   5   6       13.21       11.29      0.59 o
   4   5   6        5.30        5.25      0.41 o
   5   5   6       13.66       11.56      0.59 o
   6   5   6        1.74        2.24      0.27 o
  -1   6   6        0.99        0.82      0.23 o
   0   6   6       21.41       21.72      0.64 o
   1   6   6        1.94        1.81      0.19 o
   2   6   6       11.07       10.70      0.59 o
   3   6   6        3.27        2.83      0.32 o
   4   6   6        6.78        4.93      0.41 o
   5   6   6        3.31        1.42      0.23 o
   6   6   6        1.66        1.19      0.23 o
   0   7   6        1.07        0.59      0.18 o
   1   7   6        1.49        2.47      0.32 o
   2   7   6        3.49        2.74      0.32 o
   3   7   6        5.10        2.97      0.32 o
   4   7   6        9.11        9.00      0.55 o
   5   7   6        4.44        5.30      0.41 o
   6   7   6        8.21        7.04      0.50 o
   1   8   6       39.21       38.31      1.42 o
   2   8   6        0.80        0.50      0.23 o
   3   8   6        4.74        4.80      0.45 o
   4   8   6        0.37        0.05      0.18 o
   5   8   6        0.44        0.50      0.23 o
  -3  -6   7        0.14        0.27      0.27 o
  -2  -6   7       14.17       15.68      0.86 o
  -1  -6   7        1.93        2.38      0.36 o
   0  -6   7        8.83       11.12      0.82 o
   1  -6   7        0.13        0.12      0.18 o
  -4  -5   7        0.43        0.18      0.27 o
  -3  -5   7        9.30       10.05      0.68 o
  -2  -5   7        3.65        2.47      0.36 o
  -1  -5   7       13.98       14.62      0.77 o
   0  -5   7        5.71        6.33      0.34 o
   1  -5   7        6.31        7.39      0.35 o
   2  -5   7        3.04        2.79      0.32 o
  -4  -4   7        1.72        1.86      0.43 o
  -3  -4   7        3.79        3.39      0.41 o
  -2  -4   7        5.09        1.56      0.27 o
  -1  -4   7       10.95       12.20      0.64 o
   0  -4   7        5.94        6.64      0.30 o
   1  -4   7       36.50       34.46      0.87 o
   2  -4   7        5.34        4.93      0.41 o
   3  -4   7        0.13       -0.09      0.14 o
  -4  -3   7        1.34        1.74      0.36 o
  -3  -3   7       13.05       14.54      0.53 o
  -2  -3   7       47.36       46.46      1.11 o
  -1  -3   7      181.23      182.76      3.58 o
   0  -3   7       23.54       24.55      0.57 o
   1  -3   7       53.23       51.58      1.17 o
   2  -3   7        0.90        0.91      0.23 o
   3  -3   7        0.33        0.50      0.18 o
   4  -3   7        0.18        0.09      0.14 o
  -4  -2   7        9.15        9.59      0.68 o
  -3  -2   7        8.89        7.13      0.55 o
  -2  -2   7      117.10      115.76      4.65 o
  -1  -2   7       48.80       49.93      0.90 o
   0  -2   7       26.86       26.36      0.55 o
   1  -2   7      140.54      143.59      2.29 o
   2  -2   7       34.37       31.82      1.09 o
   3  -2   7        1.43        1.24      0.23 o
   4  -2   7        0.61        0.27      0.18 o
   5  -2   7        1.34        1.65      0.27 o
  -4  -1   7        3.32        3.33      0.45 o
  -3  -1   7        1.80        1.42      0.32 o
  -2  -1   7      153.62      155.34      4.40 o
  -1  -1   7      131.64      128.29      2.45 o
   0  -1   7       88.59       92.24      1.52 o
   1  -1   7        0.09        2.33      0.27 o
   2  -1   7       55.68       59.01      1.79 o
   3  -1   7        2.51        2.33      0.27 o
   4  -1   7        0.04       -0.09      0.09 o
   5  -1   7        0.04        0.18      0.18 o
  -4   0   7       29.56       31.54      1.38 o
  -3   0   7        1.57        1.51      0.32 o
  -2   0   7       78.87       79.80      2.52 o
  -1   0   7        5.00        3.76      0.25 o
   0   0   7       21.15       22.56      0.61 o
   1   0   7       73.05       73.92      1.54 o
   2   0   7        1.05        1.24      0.23 o
   3   0   7        7.98        7.96      0.45 o
   4   0   7       21.57       20.20      0.86 o
   5   0   7        2.00        2.10      0.27 o
   6   0   7        0.16        0.18      0.18 o
  -4   1   7        7.36        7.76      0.68 o
  -3   1   7        1.54        2.24      0.41 o
  -2   1   7       24.54       25.97      1.15 o
  -1   1   7        2.40        2.42      0.19 o
   0   1   7       32.99       31.32      0.77 o
   1   1   7      130.87      133.65      2.57 o
   2   1   7       60.04       62.32      1.88 o
   3   1   7        0.89        1.19      0.23 o
   4   1   7        1.80        1.00      0.23 o
   5   1   7        5.92        6.76      0.45 o
   6   1   7        0.25        0.09      0.18 o
  -4   2   7       18.02       20.70      1.15 o
  -3   2   7        0.20       -0.23      0.23 o
  -2   2   7        0.50        0.59      0.32 o
  -1   2   7       16.32       14.81      0.61 o
   0   2   7       21.29       22.17      0.61 o
   1   2   7        8.87        9.58      0.37 o
   2   2   7       94.70       98.92      2.01 o
   3   2   7       33.69       32.93      1.19 o
   4   2   7      134.28      135.90      3.67 o
   5   2   7       12.86       12.75      0.64 o
   6   2   7        3.35        3.52      0.36 o
  -3   3   7        3.91        4.61      0.55 o
  -2   3   7       31.15       31.45      1.33 o
  -1   3   7        2.14        2.09      0.19 o
   0   3   7        4.64        4.86      0.30 o
   1   3   7      136.19      136.71      2.65 o
   2   3   7        1.00        0.97      0.14 o
   3   3   7       22.07       25.69      0.96 o
   4   3   7        0.23        0.45      0.18 o
   5   3   7        2.65        3.52      0.36 o
   6   3   7        1.35        1.47      0.27 o
  -2   4   7        1.02        0.36      0.27 o
  -1   4   7       14.04       10.29      0.55 o
   0   4   7       19.87       18.23      0.56 o
   1   4   7        0.44        0.50      0.23 o
   2   4   7       29.15       32.33      0.85 o
   3   4   7        1.63        1.83      0.27 o
   4   4   7        2.68        3.01      0.32 o
   5   4   7        4.84        4.80      0.41 o
   6   4   7        0.07        0.23      0.18 o
  -2   5   7        3.83        3.01      0.45 o
  -1   5   7        6.13        8.10      1.05 o
   0   5   7        0.46        1.18      0.52 o
   1   5   7       38.02       38.77      0.96 o
   2   5   7        1.33        1.51      0.19 o
   3   5   7       14.36       16.77      0.77 o
   4   5   7        0.40        0.36      0.18 o
   5   5   7        8.40       11.06      0.64 o
   6   5   7        8.77        7.86      0.55 o
  -1   6   7        0.01        0.13      0.12 o
   0   6   7        5.75        5.61      0.34 o
   1   6   7        2.21        2.97      0.36 o
   2   6   7        0.37        0.51      0.20 o
   3   6   7        5.54        6.22      0.45 o
   4   6   7        0.54        0.82      0.18 o
   5   6   7        0.52        0.59      0.23 o
   6   6   7        0.56        1.15      0.27 o
   1   7   7        0.77        0.86      0.23 o
   2   7   7       10.37       10.42      0.64 o
   3   7   7        4.75        4.52      0.41 o
   4   7   7        0.00        0.14      0.18 o
   5   7   7        0.51        0.36      0.18 o
  -2  -5   8        0.03        0.27      0.23 o
  -1  -5   8        0.85        0.36      0.23 o
   0  -5   8        7.27        8.03      0.37 o
   1  -5   8        0.01        0.02      0.11 o
  -2  -4   8        6.75        8.00      0.55 o
  -1  -4   8       12.33       13.35      0.73 o
   0  -4   8        3.24        2.59      0.23 o
   1  -4   8        5.81        8.35      0.37 o
   2  -4   8        0.36        0.09      0.14 o
  -3  -3   8        5.00        7.08      0.59 o
  -2  -3   8        7.19        8.09      0.55 o
  -1  -3   8        4.03        4.94      0.29 o
   0  -3   8       13.41       14.70      0.50 o
   1  -3   8       10.42        9.79      0.40 o
   2  -3   8        6.49        8.41      0.55 o
   3  -3   8        1.96        1.56      0.27 o
  -4  -2   8       14.68       16.59      0.96 o
  -3  -2   8        1.84        1.69      0.36 o
  -2  -2   8       21.52       23.22      1.00 o
  -1  -2   8        9.94        9.00      0.55 o
   0  -2   8        1.87        2.31      0.19 o
   1  -2   8        0.11        0.82      0.12 o
   2  -2   8       42.28       39.00      1.33 o
   3  -2   8        3.55        3.93      0.36 o
   4  -2   8        1.09        1.78      0.32 o
  -4  -1   8        0.28        0.59      0.32 o
  -3  -1   8       12.45       12.02      0.77 o
  -2  -1   8        2.15        2.33      0.36 o
  -1  -1   8       83.27       81.81      2.52 o
   0  -1   8       50.29       50.29      1.15 o
   1  -1   8       99.56       97.22      1.97 o
   2  -1   8       18.64       19.10      0.82 o
   3  -1   8        8.05        7.45      0.50 o
   4  -1   8        0.01       -0.09      0.09 o
   5  -1   8        0.26        0.36      0.23 o
  -3   0   8        1.09        1.74      0.41 o
  -2   0   8       16.83       16.72      0.86 o
  -1   0   8       51.57       50.77      1.74 o
   0   0   8       39.45       41.29      1.26 o
   1   0   8        4.50        4.34      0.27 o
   2   0   8      127.71      133.36      3.62 o
   3   0   8        0.14       -0.05      0.14 o
   4   0   8        8.24        7.63      0.50 o
   5   0   8        1.56        1.00      0.27 o
  -3   1   8       10.62       14.62      0.91 o
  -2   1   8        1.24        1.65      0.36 o
  -1   1   8       45.42       48.48      1.69 o
   0   1   8       11.87       10.03      0.38 o
   1   1   8       38.22       39.58      0.98 o
   2   1   8       32.62       34.20      1.19 o
   3   1   8       39.90       43.85      1.47 o
   4   1   8        0.35        0.00      0.14 o
   5   1   8        0.00       -0.09      0.14 o
  -3   2   8       23.21       28.30      1.33 o
  -2   2   8       11.70       12.44      0.77 o
  -1   2   8       76.96       83.89      1.76 o
   0   2   8       13.75       12.77      0.45 o
   1   2   8        0.01       -0.09      0.10 o
   2   2   8       19.73       20.67      0.64 o
   3   2   8        1.59        1.65      0.27 o
   4   2   8       24.45       22.90      0.96 o
   5   2   8        8.81        6.85      0.50 o
   6   2   8        0.21        0.09      0.18 o
  -2   3   8       13.97       15.27      0.86 o
  -1   3   8       21.76       22.53      0.69 o
   0   3   8       10.03        7.82      0.43 o
   1   3   8        1.37        1.84      0.57 o
   2   3   8       37.37       38.16      0.98 o
   3   3   8        2.88        4.02      0.36 o
   4   3   8        1.74        1.28      0.27 o
   5   3   8        3.90        3.33      0.36 o
   6   3   8        0.81        0.64      0.23 o
  -2   4   8        7.45        7.45      0.64 o
  -1   4   8        4.02        3.87      0.28 o
   0   4   8       30.16       31.29      0.83 o
   1   4   8        0.14        0.03      0.11 o
   2   4   8        0.76        0.41      0.14 o
   3   4   8        0.91        0.64      0.23 o
   4   4   8       42.82       39.18      1.42 o
   5   4   8       17.11       17.96      0.86 o
   6   4   8        1.37        1.15      0.27 o
  -1   5   8       34.08       34.85      0.95 o
   0   5   8        2.74        1.58      0.22 o
   1   5   8        0.33        0.36      0.14 o
   2   5   8       20.43       20.39      0.54 o
   3   5   8        2.83        2.74      0.32 o
   4   5   8        7.34        8.64      0.55 o
   5   5   8        2.40        2.01      0.32 o
   0   6   8        5.47        6.45      0.37 o
   1   6   8       11.44       11.89      0.89 o
   2   6   8        0.05        0.05      0.13 o
   3   6   8       11.78       16.22      0.82 o
   4   6   8        0.80        0.27      0.18 o
   5   6   8        2.71        3.29      0.41 o
   3   7   8        5.97        4.66      0.45 o
   0  -4   9       10.24       13.53      0.73 o
   1  -4   9        0.14        0.00      0.18 o
   1  -3   9        0.28        0.14      0.18 o
   2  -3   9        3.25        3.15      0.36 o
  -2  -2   9        1.91        1.88      0.32 o
  -1  -2   9       15.25       14.81      0.77 o
   0  -2   9        4.56        4.84      0.28 o
   1  -2   9       11.55       11.08      0.45 o
   2  -2   9        1.68        2.42      0.32 o
   3  -2   9        0.02        0.18      0.18 o
  -2  -1   9       18.82       17.60      0.91 o
  -1  -1   9        1.59        0.86      0.27 o
   0  -1   9       14.65       15.24      0.51 o
   1  -1   9        0.03       -0.07      0.10 o
   2  -1   9        3.06        2.28      0.32 o
   3  -1   9        1.51        2.47      0.36 o
   4  -1   9        0.91        0.64      0.23 o
  -2   0   9        0.05       -0.18      0.18 o
  -1   0   9       37.51       38.45      1.47 o
   0   0   9        2.37        2.52      0.23 o
   1   0   9       16.13       16.23      0.54 o
   2   0   9        5.39        5.25      0.45 o
   3   0   9        5.53        4.89      0.45 o
   4   0   9        0.99        1.69      0.32 o
  -2   1   9       68.94       72.50      2.42 o
  -1   1   9       18.84       17.92      0.91 o
   0   1   9        0.60        0.80      0.16 o
   1   1   9        0.05        0.12      0.11 o
   2   1   9        6.32        5.53      0.45 o
   3   1   9        0.18        0.00      0.14 o
   4   1   9        1.48        1.09      0.27 o
   5   1   9        0.34        0.27      0.18 o
  -2   2   9        2.49        2.69      0.45 o
  -1   2   9        0.38        0.41      0.23 o
   0   2   9       15.82       14.84      0.52 o
   1   2   9        4.25        4.04      0.27 o
   2   2   9        6.90        6.01      0.34 o
   3   2   9        6.27        6.67      0.50 o
   4   2   9        0.96        0.41      0.18 o
   5   2   9        0.06        0.00      0.18 o
  -1   3   9        4.69        5.39      0.55 o
   0   3   9        0.05        0.04      0.14 o
   1   3   9       15.07       15.93      0.58 o
   2   3   9        2.53        2.47      0.32 o
   3   3   9        7.45        5.85      0.50 o
   4   3   9        2.01        1.97      0.32 o
   5   3   9        0.07        0.18      0.18 o
   0   4   9       18.73       19.20      1.00 o
   1   4   9        9.11       10.14      0.45 o
   2   4   9        3.14        3.36      0.27 o
   3   4   9       13.58       14.62      0.77 o
   4   4   9       21.63       23.44      1.05 o
   5   4   9        5.94        5.48      0.50 o
   1   5   9       14.00       12.75      0.53 o
   2   5   9        0.05        0.26      0.27 o
   3   5   9        0.03        0.05      0.14 o
   4   5   9        0.03        0.14      0.18 o
   0  -2  10       10.65       12.48      0.73 o
   1  -2  10        9.17       11.11      0.64 o
  -1  -1  10        2.95        3.33      0.41 o
   0  -1  10        4.86        5.52      0.50 o
   1  -1  10       10.85       12.75      0.51 o
   2  -1  10        0.66        0.27      0.23 o
  -1   0  10        5.08        4.57      0.45 o
   0   0  10        8.65        9.32      0.64 o
   1   0  10        1.97        1.81      0.23 o
   2   0  10       10.65       11.24      0.68 o
   3   0  10        0.07        0.05      0.18 o
  -1   1  10       35.05       34.56      1.42 o
   0   1  10        1.92        2.06      0.36 o
   1   1  10       36.84       40.95      1.06 o
   2   1  10        1.11        1.05      0.27 o
   3   1  10        0.23        0.00      0.18 o
   0   2  10       30.50       34.48      0.95 o
   1   2  10       10.65       11.76      0.51 o
   2   2  10       33.39       34.04      0.98 o
   3   2  10        0.03        0.00      0.18 o
   4   2  10        0.05       -0.09      0.18 o
   1   3  10       18.31       19.95      0.69 o
   2   3  10        3.90        4.14      0.52 o
   2   4  10        6.79        7.14      0.41 o
   3   4  10        0.03        0.05      0.18 o
 
